# Supplementary material for: FOXD3-induced miR-133a blocks progression and metastasis of colorectal cancer through regulating UBA2
Source: J Cancer. 2021 Aug 25;12(20):6145–54. doi: 10.7150/jca.60647 (PMC8425194; doi:10.7150/jca.60647)
Supplement: Supplementary file 2 — Supplementary table 1. The clinical information of CRC patients in GEO and ArrayExpress. [file jcav12p6145s2.xlsx]

## Sheet: E-MTAB-4036
Source Name	Characteristics[organism]	Characteristics[disease]	Characteristics[sex]	Characteristics[specimen with known storage state]	Characteristics[organism part]	Material Type	Protocol REF	Protocol REF	Extract Name	Protocol REF	Labeled Extract Name	Label	Protocol REF	Assay Name	Technology Type	Array Design REF	Term Source REF	Protocol REF	Array Data File	Comment [ArrayExpress FTP file]	Factor Value[disease]
2	Homo sapiens	normal	male	frozen specimen	colon	organism part	P-MTAB-47287	P-MTAB-47284	2	P-MTAB-47288	2:biotin	biotin	P-MTAB-47285	2	array assay	A-AFFY-184	ArrayExpress	P-MTAB-47286	2.CEL	ftp://ftp.ebi.ac.uk/pub/databases/microarray/data/experiment/MTAB/E-MTAB-4036/E-MTAB-4036.raw.1.zip	normal
4	Homo sapiens	normal	male	frozen specimen	colon	organism part	P-MTAB-47287	P-MTAB-47284	4	P-MTAB-47288	4:biotin	biotin	P-MTAB-47285	4	array assay	A-AFFY-184	ArrayExpress	P-MTAB-47286	4.CEL	ftp://ftp.ebi.ac.uk/pub/databases/microarray/data/experiment/MTAB/E-MTAB-4036/E-MTAB-4036.raw.1.zip	normal
6	Homo sapiens	normal	female	frozen specimen	colon	organism part	P-MTAB-47287	P-MTAB-47284	6	P-MTAB-47288	6:biotin	biotin	P-MTAB-47285	6	array assay	A-AFFY-184	ArrayExpress	P-MTAB-47286	6.CEL	ftp://ftp.ebi.ac.uk/pub/databases/microarray/data/experiment/MTAB/E-MTAB-4036/E-MTAB-4036.raw.1.zip	normal
1	Homo sapiens	colorectal adenocarcinoma	male	frozen specimen	colon	organism part	P-MTAB-47287	P-MTAB-47284	1	P-MTAB-47288	1:biotin	biotin	P-MTAB-47285	1	array assay	A-AFFY-184	ArrayExpress	P-MTAB-47286	1.CEL	ftp://ftp.ebi.ac.uk/pub/databases/microarray/data/experiment/MTAB/E-MTAB-4036/E-MTAB-4036.raw.1.zip	colorectal adenocarcinoma
3	Homo sapiens	colorectal adenocarcinoma	male	frozen specimen	colon	organism part	P-MTAB-47287	P-MTAB-47284	3	P-MTAB-47288	3:biotin	biotin	P-MTAB-47285	3	array assay	A-AFFY-184	ArrayExpress	P-MTAB-47286	3.CEL	ftp://ftp.ebi.ac.uk/pub/databases/microarray/data/experiment/MTAB/E-MTAB-4036/E-MTAB-4036.raw.1.zip	colorectal adenocarcinoma
5	Homo sapiens	colorectal adenocarcinoma	female	frozen specimen	colon	organism part	P-MTAB-47287	P-MTAB-47284	5	P-MTAB-47288	5:biotin	biotin	P-MTAB-47285	5	array assay	A-AFFY-184	ArrayExpress	P-MTAB-47286	5.CEL	ftp://ftp.ebi.ac.uk/pub/databases/microarray/data/experiment/MTAB/E-MTAB-4036/E-MTAB-4036.raw.1.zip	colorectal adenocarcinoma

## Sheet: GSE98406
	title	geo_accession	status	submission_date	last_update_date	type	channel_count	source_name_ch1	organism_ch1	characteristics_ch1	characteristics_ch1.1	characteristics_ch1.2	treatment_protocol_ch1	molecule_ch1	extract_protocol_ch1	label_ch1	label_protocol_ch1	taxid_ch1	hyb_protocol	scan_protocol	description	data_processing	platform_id	contact_name	contact_email	contact_phone	contact_laboratory	contact_department	contact_institute	contact_address	contact_city	contact_state	contact_zip/postal_code	contact_country	supplementary_file	data_row_count	disease state:ch1	gender:ch1	tissue:ch1
GSM2593612	NORMAL COLON 10	GSM2593612	Public on May 02 2017	May 01 2017	Jan 23 2018	RNA	1	FFPE Normal Colon	Homo sapiens	disease state: Normal	tissue: Colon	gender: Female	Tumor tissues were formalin fixed and paraffin embedded and then archived. All sample were from patients with a colorectal diagnosis and registered in the colorectal tumor registry in conjuntion with the OHSU Knight Cancer Institute biorepository.	total RNA	RNA was isolated from the FFPE primary colon tumor and liver metastases patient slides using the Rneasy FFPE Kit (Qiagne catalog # 73504) according to manufactuer's protocols.	Biotin	RNA was labeled using Affymetrix FlashTaq Biotin HSR labeling kit and protocol	9606	Labeled RNA was hybridized to an Affymetrix miRNA v.3 microarray using and Affymetrix hybridziation oven 640 for 16 hours at 48 degrees with a rotation speed of 60 RPM. Arrays were then washed and stained using a Gene Chip Fluidics 450 Station.	Signal intensity was measured on the Affymetrix GeneChip Scanner 3000 with the 7G Upgrade	miRNA expression data from FFPE Normal Colon	Individual array data (.cel files) were uploaded to Partek Genomics Suite 6.5. Normalization was conducted on 42 arrays in a single set using RMA Background and Quantile Normalization sub-routine. Specifically	.cel files were imported into Partek using the RMA importing method. Background was corrected on the Perfect Match values and Quantile Normalizaiton conducted across all arrays. Signal intensities were log2 transformed and probe set values summarized using Median Polish Summarization method. Following importation and normalization	all non-human miRNA probe intensity data were removed from the data set and were not included in downstream analysis.	GPL16384	Amiee	Bell	Potter	potteram@ohsu.edu	503-418-9376	GPSR	Integrated Genomics Laboratory	OHSU	3181 SW Sam Jackson Park Rd	Mail Code #L581	Portland	OR	97239	USA	ftp://ftp.ncbi.nlm.nih.gov/geo/samples/GSM2593nnn/GSM2593612/suppl/GSM2593612_018A_H1_026_567LT.CEL.gz	5607	Normal	Female	Colon
GSM2593613	NORMAL COLON 1	GSM2593613	Public on May 02 2017	May 01 2017	Jan 23 2018	RNA	1	FFPE Normal Colon	Homo sapiens	disease state: Normal	tissue: Colon	gender: Male	Tumor tissues were formalin fixed and paraffin embedded and then archived. All sample were from patients with a colorectal diagnosis and registered in the colorectal tumor registry in conjuntion with the OHSU Knight Cancer Institute biorepository.	total RNA	RNA was isolated from the FFPE primary colon tumor and liver metastases patient slides using the Rneasy FFPE Kit (Qiagne catalog # 73504) according to manufactuer's protocols.	Biotin	RNA was labeled using Affymetrix FlashTaq Biotin HSR labeling kit and protocol	9606	Labeled RNA was hybridized to an Affymetrix miRNA v.3 microarray using and Affymetrix hybridziation oven 640 for 16 hours at 48 degrees with a rotation speed of 60 RPM. Arrays were then washed and stained using a Gene Chip Fluidics 450 Station.	Signal intensity was measured on the Affymetrix GeneChip Scanner 3000 with the 7G Upgrade	miRNA expression data from FFPE Normal Colon	Individual array data (.cel files) were uploaded to Partek Genomics Suite 6.5. Normalization was conducted on 42 arrays in a single set using RMA Background and Quantile Normalization sub-routine. Specifically	.cel files were imported into Partek using the RMA importing method. Background was corrected on the Perfect Match values and Quantile Normalizaiton conducted across all arrays. Signal intensities were log2 transformed and probe set values summarized using Median Polish Summarization method. Following importation and normalization	all non-human miRNA probe intensity data were removed from the data set and were not included in downstream analysis.	GPL16384	Amiee	Bell	Potter	potteram@ohsu.edu	503-418-9376	GPSR	Integrated Genomics Laboratory	OHSU	3181 SW Sam Jackson Park Rd	Mail Code #L581	Portland	OR	97239	USA	ftp://ftp.ncbi.nlm.nih.gov/geo/samples/GSM2593nnn/GSM2593613/suppl/GSM2593613_033A_H1_045_567LT.CEL.gz	5607	Normal	Male	Colon
GSM2593614	NORMAL COLON 2	GSM2593614	Public on May 02 2017	May 01 2017	Jan 23 2018	RNA	1	FFPE Normal Colon	Homo sapiens	disease state: Normal	tissue: Colon	gender: Male	Tumor tissues were formalin fixed and paraffin embedded and then archived. All sample were from patients with a colorectal diagnosis and registered in the colorectal tumor registry in conjuntion with the OHSU Knight Cancer Institute biorepository.	total RNA	RNA was isolated from the FFPE primary colon tumor and liver metastases patient slides using the Rneasy FFPE Kit (Qiagne catalog # 73504) according to manufactuer's protocols.	Biotin	RNA was labeled using Affymetrix FlashTaq Biotin HSR labeling kit and protocol	9606	Labeled RNA was hybridized to an Affymetrix miRNA v.3 microarray using and Affymetrix hybridziation oven 640 for 16 hours at 48 degrees with a rotation speed of 60 RPM. Arrays were then washed and stained using a Gene Chip Fluidics 450 Station.	Signal intensity was measured on the Affymetrix GeneChip Scanner 3000 with the 7G Upgrade	miRNA expression data from FFPE Normal Colon	Individual array data (.cel files) were uploaded to Partek Genomics Suite 6.5. Normalization was conducted on 42 arrays in a single set using RMA Background and Quantile Normalization sub-routine. Specifically	.cel files were imported into Partek using the RMA importing method. Background was corrected on the Perfect Match values and Quantile Normalizaiton conducted across all arrays. Signal intensities were log2 transformed and probe set values summarized using Median Polish Summarization method. Following importation and normalization	all non-human miRNA probe intensity data were removed from the data set and were not included in downstream analysis.	GPL16384	Amiee	Bell	Potter	potteram@ohsu.edu	503-418-9376	GPSR	Integrated Genomics Laboratory	OHSU	3181 SW Sam Jackson Park Rd	Mail Code #L581	Portland	OR	97239	USA	ftp://ftp.ncbi.nlm.nih.gov/geo/samples/GSM2593nnn/GSM2593614/suppl/GSM2593614_016A_H1_007_567LT.CEL.gz	5607	Normal	Male	Colon
GSM2593615	NORMAL COLON 3	GSM2593615	Public on May 02 2017	May 01 2017	Jan 23 2018	RNA	1	FFPE Normal Colon	Homo sapiens	disease state: Normal	tissue: Colon	gender: Female	Tumor tissues were formalin fixed and paraffin embedded and then archived. All sample were from patients with a colorectal diagnosis and registered in the colorectal tumor registry in conjuntion with the OHSU Knight Cancer Institute biorepository.	total RNA	RNA was isolated from the FFPE primary colon tumor and liver metastases patient slides using the Rneasy FFPE Kit (Qiagne catalog # 73504) according to manufactuer's protocols.	Biotin	RNA was labeled using Affymetrix FlashTaq Biotin HSR labeling kit and protocol	9606	Labeled RNA was hybridized to an Affymetrix miRNA v.3 microarray using and Affymetrix hybridziation oven 640 for 16 hours at 48 degrees with a rotation speed of 60 RPM. Arrays were then washed and stained using a Gene Chip Fluidics 450 Station.	Signal intensity was measured on the Affymetrix GeneChip Scanner 3000 with the 7G Upgrade	miRNA expression data from FFPE Normal Colon	Individual array data (.cel files) were uploaded to Partek Genomics Suite 6.5. Normalization was conducted on 42 arrays in a single set using RMA Background and Quantile Normalization sub-routine. Specifically	.cel files were imported into Partek using the RMA importing method. Background was corrected on the Perfect Match values and Quantile Normalizaiton conducted across all arrays. Signal intensities were log2 transformed and probe set values summarized using Median Polish Summarization method. Following importation and normalization	all non-human miRNA probe intensity data were removed from the data set and were not included in downstream analysis.	GPL16384	Amiee	Bell	Potter	potteram@ohsu.edu	503-418-9376	GPSR	Integrated Genomics Laboratory	OHSU	3181 SW Sam Jackson Park Rd	Mail Code #L581	Portland	OR	97239	USA	ftp://ftp.ncbi.nlm.nih.gov/geo/samples/GSM2593nnn/GSM2593615/suppl/GSM2593615_037A_H1_012_567LT.CEL.gz	5607	Normal	Female	Colon
GSM2593616	NORMAL COLON 4	GSM2593616	Public on May 02 2017	May 01 2017	Jan 23 2018	RNA	1	FFPE Normal Colon	Homo sapiens	disease state: Normal	tissue: Colon	gender: Female	Tumor tissues were formalin fixed and paraffin embedded and then archived. All sample were from patients with a colorectal diagnosis and registered in the colorectal tumor registry in conjuntion with the OHSU Knight Cancer Institute biorepository.	total RNA	RNA was isolated from the FFPE primary colon tumor and liver metastases patient slides using the Rneasy FFPE Kit (Qiagne catalog # 73504) according to manufactuer's protocols.	Biotin	RNA was labeled using Affymetrix FlashTaq Biotin HSR labeling kit and protocol	9606	Labeled RNA was hybridized to an Affymetrix miRNA v.3 microarray using and Affymetrix hybridziation oven 640 for 16 hours at 48 degrees with a rotation speed of 60 RPM. Arrays were then washed and stained using a Gene Chip Fluidics 450 Station.	Signal intensity was measured on the Affymetrix GeneChip Scanner 3000 with the 7G Upgrade	miRNA expression data from FFPE Normal Colon	Individual array data (.cel files) were uploaded to Partek Genomics Suite 6.5. Normalization was conducted on 42 arrays in a single set using RMA Background and Quantile Normalization sub-routine. Specifically	.cel files were imported into Partek using the RMA importing method. Background was corrected on the Perfect Match values and Quantile Normalizaiton conducted across all arrays. Signal intensities were log2 transformed and probe set values summarized using Median Polish Summarization method. Following importation and normalization	all non-human miRNA probe intensity data were removed from the data set and were not included in downstream analysis.	GPL16384	Amiee	Bell	Potter	potteram@ohsu.edu	503-418-9376	GPSR	Integrated Genomics Laboratory	OHSU	3181 SW Sam Jackson Park Rd	Mail Code #L581	Portland	OR	97239	USA	ftp://ftp.ncbi.nlm.nih.gov/geo/samples/GSM2593nnn/GSM2593616/suppl/GSM2593616_008A_H1_024_567LT.CEL.gz	5607	Normal	Female	Colon
GSM2593617	NORMAL COLON 5	GSM2593617	Public on May 02 2017	May 01 2017	Jan 23 2018	RNA	1	FFPE Normal Colon	Homo sapiens	disease state: Normal	tissue: Colon	gender: Female	Tumor tissues were formalin fixed and paraffin embedded and then archived. All sample were from patients with a colorectal diagnosis and registered in the colorectal tumor registry in conjuntion with the OHSU Knight Cancer Institute biorepository.	total RNA	RNA was isolated from the FFPE primary colon tumor and liver metastases patient slides using the Rneasy FFPE Kit (Qiagne catalog # 73504) according to manufactuer's protocols.	Biotin	RNA was labeled using Affymetrix FlashTaq Biotin HSR labeling kit and protocol	9606	Labeled RNA was hybridized to an Affymetrix miRNA v.3 microarray using and Affymetrix hybridziation oven 640 for 16 hours at 48 degrees with a rotation speed of 60 RPM. Arrays were then washed and stained using a Gene Chip Fluidics 450 Station.	Signal intensity was measured on the Affymetrix GeneChip Scanner 3000 with the 7G Upgrade	miRNA expression data from FFPE Normal Colon	Individual array data (.cel files) were uploaded to Partek Genomics Suite 6.5. Normalization was conducted on 42 arrays in a single set using RMA Background and Quantile Normalization sub-routine. Specifically	.cel files were imported into Partek using the RMA importing method. Background was corrected on the Perfect Match values and Quantile Normalizaiton conducted across all arrays. Signal intensities were log2 transformed and probe set values summarized using Median Polish Summarization method. Following importation and normalization	all non-human miRNA probe intensity data were removed from the data set and were not included in downstream analysis.	GPL16384	Amiee	Bell	Potter	potteram@ohsu.edu	503-418-9376	GPSR	Integrated Genomics Laboratory	OHSU	3181 SW Sam Jackson Park Rd	Mail Code #L581	Portland	OR	97239	USA	ftp://ftp.ncbi.nlm.nih.gov/geo/samples/GSM2593nnn/GSM2593617/suppl/GSM2593617_022A_H1_043_567LT.CEL.gz	5607	Normal	Female	Colon
GSM2593618	NORMAL COLON 7	GSM2593618	Public on May 02 2017	May 01 2017	Jan 23 2018	RNA	1	FFPE Normal Colon	Homo sapiens	disease state: Normal	tissue: Colon	gender: Female	Tumor tissues were formalin fixed and paraffin embedded and then archived. All sample were from patients with a colorectal diagnosis and registered in the colorectal tumor registry in conjuntion with the OHSU Knight Cancer Institute biorepository.	total RNA	RNA was isolated from the FFPE primary colon tumor and liver metastases patient slides using the Rneasy FFPE Kit (Qiagne catalog # 73504) according to manufactuer's protocols.	Biotin	RNA was labeled using Affymetrix FlashTaq Biotin HSR labeling kit and protocol	9606	Labeled RNA was hybridized to an Affymetrix miRNA v.3 microarray using and Affymetrix hybridziation oven 640 for 16 hours at 48 degrees with a rotation speed of 60 RPM. Arrays were then washed and stained using a Gene Chip Fluidics 450 Station.	Signal intensity was measured on the Affymetrix GeneChip Scanner 3000 with the 7G Upgrade	miRNA expression data from FFPE Normal Colon	Individual array data (.cel files) were uploaded to Partek Genomics Suite 6.5. Normalization was conducted on 42 arrays in a single set using RMA Background and Quantile Normalization sub-routine. Specifically	.cel files were imported into Partek using the RMA importing method. Background was corrected on the Perfect Match values and Quantile Normalizaiton conducted across all arrays. Signal intensities were log2 transformed and probe set values summarized using Median Polish Summarization method. Following importation and normalization	all non-human miRNA probe intensity data were removed from the data set and were not included in downstream analysis.	GPL16384	Amiee	Bell	Potter	potteram@ohsu.edu	503-418-9376	GPSR	Integrated Genomics Laboratory	OHSU	3181 SW Sam Jackson Park Rd	Mail Code #L581	Portland	OR	97239	USA	ftp://ftp.ncbi.nlm.nih.gov/geo/samples/GSM2593nnn/GSM2593618/suppl/GSM2593618_027A_H1_041_567LT.CEL.gz	5607	Normal	Female	Colon
GSM2593619	NORMAL LIVER 1	GSM2593619	Public on May 02 2017	May 01 2017	Jan 23 2018	RNA	1	FFPE Normal Liver	Homo sapiens	disease state: Normal	tissue: Liver	gender: Male	Tumor tissues were formalin fixed and paraffin embedded and then archived. All sample were from patients with a colorectal diagnosis and registered in the colorectal tumor registry in conjuntion with the OHSU Knight Cancer Institute biorepository.	total RNA	RNA was isolated from the FFPE primary colon tumor and liver metastases patient slides using the Rneasy FFPE Kit (Qiagne catalog # 73504) according to manufactuer's protocols.	Biotin	RNA was labeled using Affymetrix FlashTaq Biotin HSR labeling kit and protocol	9606	Labeled RNA was hybridized to an Affymetrix miRNA v.3 microarray using and Affymetrix hybridziation oven 640 for 16 hours at 48 degrees with a rotation speed of 60 RPM. Arrays were then washed and stained using a Gene Chip Fluidics 450 Station.	Signal intensity was measured on the Affymetrix GeneChip Scanner 3000 with the 7G Upgrade	miRNA expression data from FFPE Normal Liver	Individual array data (.cel files) were uploaded to Partek Genomics Suite 6.5. Normalization was conducted on 42 arrays in a single set using RMA Background and Quantile Normalization sub-routine. Specifically	.cel files were imported into Partek using the RMA importing method. Background was corrected on the Perfect Match values and Quantile Normalizaiton conducted across all arrays. Signal intensities were log2 transformed and probe set values summarized using Median Polish Summarization method. Following importation and normalization	all non-human miRNA probe intensity data were removed from the data set and were not included in downstream analysis.	GPL16384	Amiee	Bell	Potter	potteram@ohsu.edu	503-418-9376	GPSR	Integrated Genomics Laboratory	OHSU	3181 SW Sam Jackson Park Rd	Mail Code #L581	Portland	OR	97239	USA	ftp://ftp.ncbi.nlm.nih.gov/geo/samples/GSM2593nnn/GSM2593619/suppl/GSM2593619_025A_H1_047_567LT.CEL.gz	5607	Normal	Male	Liver
GSM2593620	NORMAL LIVER 10	GSM2593620	Public on May 02 2017	May 01 2017	Jan 23 2018	RNA	1	FFPE Normal Liver	Homo sapiens	disease state: Normal	tissue: Liver	gender: Female	Tumor tissues were formalin fixed and paraffin embedded and then archived. All sample were from patients with a colorectal diagnosis and registered in the colorectal tumor registry in conjuntion with the OHSU Knight Cancer Institute biorepository.	total RNA	RNA was isolated from the FFPE primary colon tumor and liver metastases patient slides using the Rneasy FFPE Kit (Qiagne catalog # 73504) according to manufactuer's protocols.	Biotin	RNA was labeled using Affymetrix FlashTaq Biotin HSR labeling kit and protocol	9606	Labeled RNA was hybridized to an Affymetrix miRNA v.3 microarray using and Affymetrix hybridziation oven 640 for 16 hours at 48 degrees with a rotation speed of 60 RPM. Arrays were then washed and stained using a Gene Chip Fluidics 450 Station.	Signal intensity was measured on the Affymetrix GeneChip Scanner 3000 with the 7G Upgrade	miRNA expression data from FFPE Normal Liver	Individual array data (.cel files) were uploaded to Partek Genomics Suite 6.5. Normalization was conducted on 42 arrays in a single set using RMA Background and Quantile Normalization sub-routine. Specifically	.cel files were imported into Partek using the RMA importing method. Background was corrected on the Perfect Match values and Quantile Normalizaiton conducted across all arrays. Signal intensities were log2 transformed and probe set values summarized using Median Polish Summarization method. Following importation and normalization	all non-human miRNA probe intensity data were removed from the data set and were not included in downstream analysis.	GPL16384	Amiee	Bell	Potter	potteram@ohsu.edu	503-418-9376	GPSR	Integrated Genomics Laboratory	OHSU	3181 SW Sam Jackson Park Rd	Mail Code #L581	Portland	OR	97239	USA	ftp://ftp.ncbi.nlm.nih.gov/geo/samples/GSM2593nnn/GSM2593620/suppl/GSM2593620_010A_H1_027_567LT.CEL.gz	5607	Normal	Female	Liver
GSM2593621	NORMAL LIVER 2	GSM2593621	Public on May 02 2017	May 01 2017	Jan 23 2018	RNA	1	FFPE Normal Liver	Homo sapiens	disease state: Normal	tissue: Liver	gender: Male	Tumor tissues were formalin fixed and paraffin embedded and then archived. All sample were from patients with a colorectal diagnosis and registered in the colorectal tumor registry in conjuntion with the OHSU Knight Cancer Institute biorepository.	total RNA	RNA was isolated from the FFPE primary colon tumor and liver metastases patient slides using the Rneasy FFPE Kit (Qiagne catalog # 73504) according to manufactuer's protocols.	Biotin	RNA was labeled using Affymetrix FlashTaq Biotin HSR labeling kit and protocol	9606	Labeled RNA was hybridized to an Affymetrix miRNA v.3 microarray using and Affymetrix hybridziation oven 640 for 16 hours at 48 degrees with a rotation speed of 60 RPM. Arrays were then washed and stained using a Gene Chip Fluidics 450 Station.	Signal intensity was measured on the Affymetrix GeneChip Scanner 3000 with the 7G Upgrade	miRNA expression data from FFPE Normal Liver	Individual array data (.cel files) were uploaded to Partek Genomics Suite 6.5. Normalization was conducted on 42 arrays in a single set using RMA Background and Quantile Normalization sub-routine. Specifically	.cel files were imported into Partek using the RMA importing method. Background was corrected on the Perfect Match values and Quantile Normalizaiton conducted across all arrays. Signal intensities were log2 transformed and probe set values summarized using Median Polish Summarization method. Following importation and normalization	all non-human miRNA probe intensity data were removed from the data set and were not included in downstream analysis.	GPL16384	Amiee	Bell	Potter	potteram@ohsu.edu	503-418-9376	GPSR	Integrated Genomics Laboratory	OHSU	3181 SW Sam Jackson Park Rd	Mail Code #L581	Portland	OR	97239	USA	ftp://ftp.ncbi.nlm.nih.gov/geo/samples/GSM2593nnn/GSM2593621/suppl/GSM2593621_020A_H1_010_567LT.CEL.gz	5607	Normal	Male	Liver
GSM2593622	NORMAL LIVER 3	GSM2593622	Public on May 02 2017	May 01 2017	Jan 23 2018	RNA	1	FFPE Normal Liver	Homo sapiens	disease state: Normal	tissue: Liver	gender: Female	Tumor tissues were formalin fixed and paraffin embedded and then archived. All sample were from patients with a colorectal diagnosis and registered in the colorectal tumor registry in conjuntion with the OHSU Knight Cancer Institute biorepository.	total RNA	RNA was isolated from the FFPE primary colon tumor and liver metastases patient slides using the Rneasy FFPE Kit (Qiagne catalog # 73504) according to manufactuer's protocols.	Biotin	RNA was labeled using Affymetrix FlashTaq Biotin HSR labeling kit and protocol	9606	Labeled RNA was hybridized to an Affymetrix miRNA v.3 microarray using and Affymetrix hybridziation oven 640 for 16 hours at 48 degrees with a rotation speed of 60 RPM. Arrays were then washed and stained using a Gene Chip Fluidics 450 Station.	Signal intensity was measured on the Affymetrix GeneChip Scanner 3000 with the 7G Upgrade	miRNA expression data from FFPE Normal Liver	Individual array data (.cel files) were uploaded to Partek Genomics Suite 6.5. Normalization was conducted on 42 arrays in a single set using RMA Background and Quantile Normalization sub-routine. Specifically	.cel files were imported into Partek using the RMA importing method. Background was corrected on the Perfect Match values and Quantile Normalizaiton conducted across all arrays. Signal intensities were log2 transformed and probe set values summarized using Median Polish Summarization method. Following importation and normalization	all non-human miRNA probe intensity data were removed from the data set and were not included in downstream analysis.	GPL16384	Amiee	Bell	Potter	potteram@ohsu.edu	503-418-9376	GPSR	Integrated Genomics Laboratory	OHSU	3181 SW Sam Jackson Park Rd	Mail Code #L581	Portland	OR	97239	USA	ftp://ftp.ncbi.nlm.nih.gov/geo/samples/GSM2593nnn/GSM2593622/suppl/GSM2593622_021A_H1_014_567LT.CEL.gz	5607	Normal	Female	Liver
GSM2593623	NORMAL LIVER 4	GSM2593623	Public on May 02 2017	May 01 2017	Jan 23 2018	RNA	1	FFPE Normal Liver	Homo sapiens	disease state: Normal	tissue: Liver	gender: Female	Tumor tissues were formalin fixed and paraffin embedded and then archived. All sample were from patients with a colorectal diagnosis and registered in the colorectal tumor registry in conjuntion with the OHSU Knight Cancer Institute biorepository.	total RNA	RNA was isolated from the FFPE primary colon tumor and liver metastases patient slides using the Rneasy FFPE Kit (Qiagne catalog # 73504) according to manufactuer's protocols.	Biotin	RNA was labeled using Affymetrix FlashTaq Biotin HSR labeling kit and protocol	9606	Labeled RNA was hybridized to an Affymetrix miRNA v.3 microarray using and Affymetrix hybridziation oven 640 for 16 hours at 48 degrees with a rotation speed of 60 RPM. Arrays were then washed and stained using a Gene Chip Fluidics 450 Station.	Signal intensity was measured on the Affymetrix GeneChip Scanner 3000 with the 7G Upgrade	miRNA expression data from FFPE Normal Liver	Individual array data (.cel files) were uploaded to Partek Genomics Suite 6.5. Normalization was conducted on 42 arrays in a single set using RMA Background and Quantile Normalization sub-routine. Specifically	.cel files were imported into Partek using the RMA importing method. Background was corrected on the Perfect Match values and Quantile Normalizaiton conducted across all arrays. Signal intensities were log2 transformed and probe set values summarized using Median Polish Summarization method. Following importation and normalization	all non-human miRNA probe intensity data were removed from the data set and were not included in downstream analysis.	GPL16384	Amiee	Bell	Potter	potteram@ohsu.edu	503-418-9376	GPSR	Integrated Genomics Laboratory	OHSU	3181 SW Sam Jackson Park Rd	Mail Code #L581	Portland	OR	97239	USA	ftp://ftp.ncbi.nlm.nih.gov/geo/samples/GSM2593nnn/GSM2593623/suppl/GSM2593623_047A_H1_025_567LT.CEL.gz	5607	Normal	Female	Liver
GSM2593624	NORMAL LIVER 5	GSM2593624	Public on May 02 2017	May 01 2017	Jan 23 2018	RNA	1	FFPE Normal Liver	Homo sapiens	disease state: Normal	tissue: Liver	gender: Female	Tumor tissues were formalin fixed and paraffin embedded and then archived. All sample were from patients with a colorectal diagnosis and registered in the colorectal tumor registry in conjuntion with the OHSU Knight Cancer Institute biorepository.	total RNA	RNA was isolated from the FFPE primary colon tumor and liver metastases patient slides using the Rneasy FFPE Kit (Qiagne catalog # 73504) according to manufactuer's protocols.	Biotin	RNA was labeled using Affymetrix FlashTaq Biotin HSR labeling kit and protocol	9606	Labeled RNA was hybridized to an Affymetrix miRNA v.3 microarray using and Affymetrix hybridziation oven 640 for 16 hours at 48 degrees with a rotation speed of 60 RPM. Arrays were then washed and stained using a Gene Chip Fluidics 450 Station.	Signal intensity was measured on the Affymetrix GeneChip Scanner 3000 with the 7G Upgrade	miRNA expression data from FFPE Normal Liver	Individual array data (.cel files) were uploaded to Partek Genomics Suite 6.5. Normalization was conducted on 42 arrays in a single set using RMA Background and Quantile Normalization sub-routine. Specifically	.cel files were imported into Partek using the RMA importing method. Background was corrected on the Perfect Match values and Quantile Normalizaiton conducted across all arrays. Signal intensities were log2 transformed and probe set values summarized using Median Polish Summarization method. Following importation and normalization	all non-human miRNA probe intensity data were removed from the data set and were not included in downstream analysis.	GPL16384	Amiee	Bell	Potter	potteram@ohsu.edu	503-418-9376	GPSR	Integrated Genomics Laboratory	OHSU	3181 SW Sam Jackson Park Rd	Mail Code #L581	Portland	OR	97239	USA	ftp://ftp.ncbi.nlm.nih.gov/geo/samples/GSM2593nnn/GSM2593624/suppl/GSM2593624_028A_H1_044_567LT.CEL.gz	5607	Normal	Female	Liver
GSM2593625	NORMAL LIVER 7	GSM2593625	Public on May 02 2017	May 01 2017	Jan 23 2018	RNA	1	FFPE Normal Liver	Homo sapiens	disease state: Normal	tissue: Liver	gender: Female	Tumor tissues were formalin fixed and paraffin embedded and then archived. All sample were from patients with a colorectal diagnosis and registered in the colorectal tumor registry in conjuntion with the OHSU Knight Cancer Institute biorepository.	total RNA	RNA was isolated from the FFPE primary colon tumor and liver metastases patient slides using the Rneasy FFPE Kit (Qiagne catalog # 73504) according to manufactuer's protocols.	Biotin	RNA was labeled using Affymetrix FlashTaq Biotin HSR labeling kit and protocol	9606	Labeled RNA was hybridized to an Affymetrix miRNA v.3 microarray using and Affymetrix hybridziation oven 640 for 16 hours at 48 degrees with a rotation speed of 60 RPM. Arrays were then washed and stained using a Gene Chip Fluidics 450 Station.	Signal intensity was measured on the Affymetrix GeneChip Scanner 3000 with the 7G Upgrade	miRNA expression data from FFPE Normal Liver	Individual array data (.cel files) were uploaded to Partek Genomics Suite 6.5. Normalization was conducted on 42 arrays in a single set using RMA Background and Quantile Normalization sub-routine. Specifically	.cel files were imported into Partek using the RMA importing method. Background was corrected on the Perfect Match values and Quantile Normalizaiton conducted across all arrays. Signal intensities were log2 transformed and probe set values summarized using Median Polish Summarization method. Following importation and normalization	all non-human miRNA probe intensity data were removed from the data set and were not included in downstream analysis.	GPL16384	Amiee	Bell	Potter	potteram@ohsu.edu	503-418-9376	GPSR	Integrated Genomics Laboratory	OHSU	3181 SW Sam Jackson Park Rd	Mail Code #L581	Portland	OR	97239	USA	ftp://ftp.ncbi.nlm.nih.gov/geo/samples/GSM2593nnn/GSM2593625/suppl/GSM2593625_011A_H1_042_567LT.CEL.gz	5607	Normal	Female	Liver
GSM2593626	TUMOR COLON 1	GSM2593626	Public on May 02 2017	May 01 2017	Jan 23 2018	RNA	1	FFPE Tumor Colon	Homo sapiens	disease state: Tumor	tissue: Colon	gender: Male	Tumor tissues were formalin fixed and paraffin embedded and then archived. All sample were from patients with a colorectal diagnosis and registered in the colorectal tumor registry in conjuntion with the OHSU Knight Cancer Institute biorepository.	total RNA	RNA was isolated from the FFPE primary colon tumor and liver metastases patient slides using the Rneasy FFPE Kit (Qiagne catalog # 73504) according to manufactuer's protocols.	Biotin	RNA was labeled using Affymetrix FlashTaq Biotin HSR labeling kit and protocol	9606	Labeled RNA was hybridized to an Affymetrix miRNA v.3 microarray using and Affymetrix hybridziation oven 640 for 16 hours at 48 degrees with a rotation speed of 60 RPM. Arrays were then washed and stained using a Gene Chip Fluidics 450 Station.	Signal intensity was measured on the Affymetrix GeneChip Scanner 3000 with the 7G Upgrade	miRNA expression data from FFPE Tumor Colon	Individual array data (.cel files) were uploaded to Partek Genomics Suite 6.5. Normalization was conducted on 42 arrays in a single set using RMA Background and Quantile Normalization sub-routine. Specifically	.cel files were imported into Partek using the RMA importing method. Background was corrected on the Perfect Match values and Quantile Normalizaiton conducted across all arrays. Signal intensities were log2 transformed and probe set values summarized using Median Polish Summarization method. Following importation and normalization	all non-human miRNA probe intensity data were removed from the data set and were not included in downstream analysis.	GPL16384	Amiee	Bell	Potter	potteram@ohsu.edu	503-418-9376	GPSR	Integrated Genomics Laboratory	OHSU	3181 SW Sam Jackson Park Rd	Mail Code #L581	Portland	OR	97239	USA	ftp://ftp.ncbi.nlm.nih.gov/geo/samples/GSM2593nnn/GSM2593626/suppl/GSM2593626_040A_H1_046_567LT.CEL.gz	5607	Tumor	Male	Colon
GSM2593627	TUMOR COLON 10	GSM2593627	Public on May 02 2017	May 01 2017	Jan 23 2018	RNA	1	FFPE Tumor Colon	Homo sapiens	disease state: Tumor	tissue: Colon	gender: Female	Tumor tissues were formalin fixed and paraffin embedded and then archived. All sample were from patients with a colorectal diagnosis and registered in the colorectal tumor registry in conjuntion with the OHSU Knight Cancer Institute biorepository.	total RNA	RNA was isolated from the FFPE primary colon tumor and liver metastases patient slides using the Rneasy FFPE Kit (Qiagne catalog # 73504) according to manufactuer's protocols.	Biotin	RNA was labeled using Affymetrix FlashTaq Biotin HSR labeling kit and protocol	9606	Labeled RNA was hybridized to an Affymetrix miRNA v.3 microarray using and Affymetrix hybridziation oven 640 for 16 hours at 48 degrees with a rotation speed of 60 RPM. Arrays were then washed and stained using a Gene Chip Fluidics 450 Station.	Signal intensity was measured on the Affymetrix GeneChip Scanner 3000 with the 7G Upgrade	miRNA expression data from FFPE Tumor Colon	Individual array data (.cel files) were uploaded to Partek Genomics Suite 6.5. Normalization was conducted on 42 arrays in a single set using RMA Background and Quantile Normalization sub-routine. Specifically	.cel files were imported into Partek using the RMA importing method. Background was corrected on the Perfect Match values and Quantile Normalizaiton conducted across all arrays. Signal intensities were log2 transformed and probe set values summarized using Median Polish Summarization method. Following importation and normalization	all non-human miRNA probe intensity data were removed from the data set and were not included in downstream analysis.	GPL16384	Amiee	Bell	Potter	potteram@ohsu.edu	503-418-9376	GPSR	Integrated Genomics Laboratory	OHSU	3181 SW Sam Jackson Park Rd	Mail Code #L581	Portland	OR	97239	USA	ftp://ftp.ncbi.nlm.nih.gov/geo/samples/GSM2593nnn/GSM2593627/suppl/GSM2593627_039A_H1_022_567LT.CEL.gz	5607	Tumor	Female	Colon
GSM2593628	TUMOR COLON 12	GSM2593628	Public on May 02 2017	May 01 2017	Jan 23 2018	RNA	1	FFPE Tumor Colon	Homo sapiens	disease state: Tumor	tissue: Colon	gender: Male	Tumor tissues were formalin fixed and paraffin embedded and then archived. All sample were from patients with a colorectal diagnosis and registered in the colorectal tumor registry in conjuntion with the OHSU Knight Cancer Institute biorepository.	total RNA	RNA was isolated from the FFPE primary colon tumor and liver metastases patient slides using the Rneasy FFPE Kit (Qiagne catalog # 73504) according to manufactuer's protocols.	Biotin	RNA was labeled using Affymetrix FlashTaq Biotin HSR labeling kit and protocol	9606	Labeled RNA was hybridized to an Affymetrix miRNA v.3 microarray using and Affymetrix hybridziation oven 640 for 16 hours at 48 degrees with a rotation speed of 60 RPM. Arrays were then washed and stained using a Gene Chip Fluidics 450 Station.	Signal intensity was measured on the Affymetrix GeneChip Scanner 3000 with the 7G Upgrade	miRNA expression data from FFPE Tumor Colon	Individual array data (.cel files) were uploaded to Partek Genomics Suite 6.5. Normalization was conducted on 42 arrays in a single set using RMA Background and Quantile Normalization sub-routine. Specifically	.cel files were imported into Partek using the RMA importing method. Background was corrected on the Perfect Match values and Quantile Normalizaiton conducted across all arrays. Signal intensities were log2 transformed and probe set values summarized using Median Polish Summarization method. Following importation and normalization	all non-human miRNA probe intensity data were removed from the data set and were not included in downstream analysis.	GPL16384	Amiee	Bell	Potter	potteram@ohsu.edu	503-418-9376	GPSR	Integrated Genomics Laboratory	OHSU	3181 SW Sam Jackson Park Rd	Mail Code #L581	Portland	OR	97239	USA	ftp://ftp.ncbi.nlm.nih.gov/geo/samples/GSM2593nnn/GSM2593628/suppl/GSM2593628_032A_H1_030_567LT.CEL.gz	5607	Tumor	Male	Colon
GSM2593629	TUMOR COLON 13	GSM2593629	Public on May 02 2017	May 01 2017	Jan 23 2018	RNA	1	FFPE Tumor Colon	Homo sapiens	disease state: Tumor	tissue: Colon	gender: Unknown	Tumor tissues were formalin fixed and paraffin embedded and then archived. All sample were from patients with a colorectal diagnosis and registered in the colorectal tumor registry in conjuntion with the OHSU Knight Cancer Institute biorepository.	total RNA	RNA was isolated from the FFPE primary colon tumor and liver metastases patient slides using the Rneasy FFPE Kit (Qiagne catalog # 73504) according to manufactuer's protocols.	Biotin	RNA was labeled using Affymetrix FlashTaq Biotin HSR labeling kit and protocol	9606	Labeled RNA was hybridized to an Affymetrix miRNA v.3 microarray using and Affymetrix hybridziation oven 640 for 16 hours at 48 degrees with a rotation speed of 60 RPM. Arrays were then washed and stained using a Gene Chip Fluidics 450 Station.	Signal intensity was measured on the Affymetrix GeneChip Scanner 3000 with the 7G Upgrade	miRNA expression data from FFPE Tumor Colon	Individual array data (.cel files) were uploaded to Partek Genomics Suite 6.5. Normalization was conducted on 42 arrays in a single set using RMA Background and Quantile Normalization sub-routine. Specifically	.cel files were imported into Partek using the RMA importing method. Background was corrected on the Perfect Match values and Quantile Normalizaiton conducted across all arrays. Signal intensities were log2 transformed and probe set values summarized using Median Polish Summarization method. Following importation and normalization	all non-human miRNA probe intensity data were removed from the data set and were not included in downstream analysis.	GPL16384	Amiee	Bell	Potter	potteram@ohsu.edu	503-418-9376	GPSR	Integrated Genomics Laboratory	OHSU	3181 SW Sam Jackson Park Rd	Mail Code #L581	Portland	OR	97239	USA	ftp://ftp.ncbi.nlm.nih.gov/geo/samples/GSM2593nnn/GSM2593629/suppl/GSM2593629_014A_H1_032_567LT.CEL.gz	5607	Tumor	Unknown	Colon
GSM2593630	TUMOR COLON 14	GSM2593630	Public on May 02 2017	May 01 2017	Jan 23 2018	RNA	1	FFPE Tumor Colon	Homo sapiens	disease state: Tumor	tissue: Colon	gender: Male	Tumor tissues were formalin fixed and paraffin embedded and then archived. All sample were from patients with a colorectal diagnosis and registered in the colorectal tumor registry in conjuntion with the OHSU Knight Cancer Institute biorepository.	total RNA	RNA was isolated from the FFPE primary colon tumor and liver metastases patient slides using the Rneasy FFPE Kit (Qiagne catalog # 73504) according to manufactuer's protocols.	Biotin	RNA was labeled using Affymetrix FlashTaq Biotin HSR labeling kit and protocol	9606	Labeled RNA was hybridized to an Affymetrix miRNA v.3 microarray using and Affymetrix hybridziation oven 640 for 16 hours at 48 degrees with a rotation speed of 60 RPM. Arrays were then washed and stained using a Gene Chip Fluidics 450 Station.	Signal intensity was measured on the Affymetrix GeneChip Scanner 3000 with the 7G Upgrade	miRNA expression data from FFPE Tumor Colon	Individual array data (.cel files) were uploaded to Partek Genomics Suite 6.5. Normalization was conducted on 42 arrays in a single set using RMA Background and Quantile Normalization sub-routine. Specifically	.cel files were imported into Partek using the RMA importing method. Background was corrected on the Perfect Match values and Quantile Normalizaiton conducted across all arrays. Signal intensities were log2 transformed and probe set values summarized using Median Polish Summarization method. Following importation and normalization	all non-human miRNA probe intensity data were removed from the data set and were not included in downstream analysis.	GPL16384	Amiee	Bell	Potter	potteram@ohsu.edu	503-418-9376	GPSR	Integrated Genomics Laboratory	OHSU	3181 SW Sam Jackson Park Rd	Mail Code #L581	Portland	OR	97239	USA	ftp://ftp.ncbi.nlm.nih.gov/geo/samples/GSM2593nnn/GSM2593630/suppl/GSM2593630_042A_H1_049_567LT.CEL.gz	5607	Tumor	Male	Colon
GSM2593631	TUMOR COLON 16	GSM2593631	Public on May 02 2017	May 01 2017	Jan 23 2018	RNA	1	FFPE Tumor Colon	Homo sapiens	disease state: Tumor	tissue: Colon	gender: Male	Tumor tissues were formalin fixed and paraffin embedded and then archived. All sample were from patients with a colorectal diagnosis and registered in the colorectal tumor registry in conjuntion with the OHSU Knight Cancer Institute biorepository.	total RNA	RNA was isolated from the FFPE primary colon tumor and liver metastases patient slides using the Rneasy FFPE Kit (Qiagne catalog # 73504) according to manufactuer's protocols.	Biotin	RNA was labeled using Affymetrix FlashTaq Biotin HSR labeling kit and protocol	9606	Labeled RNA was hybridized to an Affymetrix miRNA v.3 microarray using and Affymetrix hybridziation oven 640 for 16 hours at 48 degrees with a rotation speed of 60 RPM. Arrays were then washed and stained using a Gene Chip Fluidics 450 Station.	Signal intensity was measured on the Affymetrix GeneChip Scanner 3000 with the 7G Upgrade	miRNA expression data from FFPE Tumor Colon	Individual array data (.cel files) were uploaded to Partek Genomics Suite 6.5. Normalization was conducted on 42 arrays in a single set using RMA Background and Quantile Normalization sub-routine. Specifically	.cel files were imported into Partek using the RMA importing method. Background was corrected on the Perfect Match values and Quantile Normalizaiton conducted across all arrays. Signal intensities were log2 transformed and probe set values summarized using Median Polish Summarization method. Following importation and normalization	all non-human miRNA probe intensity data were removed from the data set and were not included in downstream analysis.	GPL16384	Amiee	Bell	Potter	potteram@ohsu.edu	503-418-9376	GPSR	Integrated Genomics Laboratory	OHSU	3181 SW Sam Jackson Park Rd	Mail Code #L581	Portland	OR	97239	USA	ftp://ftp.ncbi.nlm.nih.gov/geo/samples/GSM2593nnn/GSM2593631/suppl/GSM2593631_007A_H1_034_567LT.CEL.gz	5607	Tumor	Male	Colon
GSM2593632	TUMOR COLON 17	GSM2593632	Public on May 02 2017	May 01 2017	Jan 23 2018	RNA	1	FFPE Tumor Colon	Homo sapiens	disease state: Tumor	tissue: Colon	gender: Male	Tumor tissues were formalin fixed and paraffin embedded and then archived. All sample were from patients with a colorectal diagnosis and registered in the colorectal tumor registry in conjuntion with the OHSU Knight Cancer Institute biorepository.	total RNA	RNA was isolated from the FFPE primary colon tumor and liver metastases patient slides using the Rneasy FFPE Kit (Qiagne catalog # 73504) according to manufactuer's protocols.	Biotin	RNA was labeled using Affymetrix FlashTaq Biotin HSR labeling kit and protocol	9606	Labeled RNA was hybridized to an Affymetrix miRNA v.3 microarray using and Affymetrix hybridziation oven 640 for 16 hours at 48 degrees with a rotation speed of 60 RPM. Arrays were then washed and stained using a Gene Chip Fluidics 450 Station.	Signal intensity was measured on the Affymetrix GeneChip Scanner 3000 with the 7G Upgrade	miRNA expression data from FFPE Tumor Colon	Individual array data (.cel files) were uploaded to Partek Genomics Suite 6.5. Normalization was conducted on 42 arrays in a single set using RMA Background and Quantile Normalization sub-routine. Specifically	.cel files were imported into Partek using the RMA importing method. Background was corrected on the Perfect Match values and Quantile Normalizaiton conducted across all arrays. Signal intensities were log2 transformed and probe set values summarized using Median Polish Summarization method. Following importation and normalization	all non-human miRNA probe intensity data were removed from the data set and were not included in downstream analysis.	GPL16384	Amiee	Bell	Potter	potteram@ohsu.edu	503-418-9376	GPSR	Integrated Genomics Laboratory	OHSU	3181 SW Sam Jackson Park Rd	Mail Code #L581	Portland	OR	97239	USA	ftp://ftp.ncbi.nlm.nih.gov/geo/samples/GSM2593nnn/GSM2593632/suppl/GSM2593632_041A_H1_051_567LT.CEL.gz	5607	Tumor	Male	Colon
GSM2593633	TUMOR COLON 2	GSM2593633	Public on May 02 2017	May 01 2017	Jan 23 2018	RNA	1	FFPE Tumor Colon	Homo sapiens	disease state: Tumor	tissue: Colon	gender: Male	Tumor tissues were formalin fixed and paraffin embedded and then archived. All sample were from patients with a colorectal diagnosis and registered in the colorectal tumor registry in conjuntion with the OHSU Knight Cancer Institute biorepository.	total RNA	RNA was isolated from the FFPE primary colon tumor and liver metastases patient slides using the Rneasy FFPE Kit (Qiagne catalog # 73504) according to manufactuer's protocols.	Biotin	RNA was labeled using Affymetrix FlashTaq Biotin HSR labeling kit and protocol	9606	Labeled RNA was hybridized to an Affymetrix miRNA v.3 microarray using and Affymetrix hybridziation oven 640 for 16 hours at 48 degrees with a rotation speed of 60 RPM. Arrays were then washed and stained using a Gene Chip Fluidics 450 Station.	Signal intensity was measured on the Affymetrix GeneChip Scanner 3000 with the 7G Upgrade	miRNA expression data from FFPE Tumor Colon	Individual array data (.cel files) were uploaded to Partek Genomics Suite 6.5. Normalization was conducted on 42 arrays in a single set using RMA Background and Quantile Normalization sub-routine. Specifically	.cel files were imported into Partek using the RMA importing method. Background was corrected on the Perfect Match values and Quantile Normalizaiton conducted across all arrays. Signal intensities were log2 transformed and probe set values summarized using Median Polish Summarization method. Following importation and normalization	all non-human miRNA probe intensity data were removed from the data set and were not included in downstream analysis.	GPL16384	Amiee	Bell	Potter	potteram@ohsu.edu	503-418-9376	GPSR	Integrated Genomics Laboratory	OHSU	3181 SW Sam Jackson Park Rd	Mail Code #L581	Portland	OR	97239	USA	ftp://ftp.ncbi.nlm.nih.gov/geo/samples/GSM2593nnn/GSM2593633/suppl/GSM2593633_012A_H1_009_567LT.CEL.gz	5607	Tumor	Male	Colon
GSM2593634	TUMOR COLON 3	GSM2593634	Public on May 02 2017	May 01 2017	Jan 23 2018	RNA	1	FFPE Tumor Colon	Homo sapiens	disease state: Tumor	tissue: Colon	gender: Female	Tumor tissues were formalin fixed and paraffin embedded and then archived. All sample were from patients with a colorectal diagnosis and registered in the colorectal tumor registry in conjuntion with the OHSU Knight Cancer Institute biorepository.	total RNA	RNA was isolated from the FFPE primary colon tumor and liver metastases patient slides using the Rneasy FFPE Kit (Qiagne catalog # 73504) according to manufactuer's protocols.	Biotin	RNA was labeled using Affymetrix FlashTaq Biotin HSR labeling kit and protocol	9606	Labeled RNA was hybridized to an Affymetrix miRNA v.3 microarray using and Affymetrix hybridziation oven 640 for 16 hours at 48 degrees with a rotation speed of 60 RPM. Arrays were then washed and stained using a Gene Chip Fluidics 450 Station.	Signal intensity was measured on the Affymetrix GeneChip Scanner 3000 with the 7G Upgrade	miRNA expression data from FFPE Tumor Colon	Individual array data (.cel files) were uploaded to Partek Genomics Suite 6.5. Normalization was conducted on 42 arrays in a single set using RMA Background and Quantile Normalization sub-routine. Specifically	.cel files were imported into Partek using the RMA importing method. Background was corrected on the Perfect Match values and Quantile Normalizaiton conducted across all arrays. Signal intensities were log2 transformed and probe set values summarized using Median Polish Summarization method. Following importation and normalization	all non-human miRNA probe intensity data were removed from the data set and were not included in downstream analysis.	GPL16384	Amiee	Bell	Potter	potteram@ohsu.edu	503-418-9376	GPSR	Integrated Genomics Laboratory	OHSU	3181 SW Sam Jackson Park Rd	Mail Code #L581	Portland	OR	97239	USA	ftp://ftp.ncbi.nlm.nih.gov/geo/samples/GSM2593nnn/GSM2593634/suppl/GSM2593634_017A_H1_013_567LT.CEL.gz	5607	Tumor	Female	Colon
GSM2593635	TUMOR COLON 4	GSM2593635	Public on May 02 2017	May 01 2017	Jan 23 2018	RNA	1	FFPE Tumor Colon	Homo sapiens	disease state: Tumor	tissue: Colon	gender: Female	Tumor tissues were formalin fixed and paraffin embedded and then archived. All sample were from patients with a colorectal diagnosis and registered in the colorectal tumor registry in conjuntion with the OHSU Knight Cancer Institute biorepository.	total RNA	RNA was isolated from the FFPE primary colon tumor and liver metastases patient slides using the Rneasy FFPE Kit (Qiagne catalog # 73504) according to manufactuer's protocols.	Biotin	RNA was labeled using Affymetrix FlashTaq Biotin HSR labeling kit and protocol	9606	Labeled RNA was hybridized to an Affymetrix miRNA v.3 microarray using and Affymetrix hybridziation oven 640 for 16 hours at 48 degrees with a rotation speed of 60 RPM. Arrays were then washed and stained using a Gene Chip Fluidics 450 Station.	Signal intensity was measured on the Affymetrix GeneChip Scanner 3000 with the 7G Upgrade	miRNA expression data from FFPE Tumor Colon	Individual array data (.cel files) were uploaded to Partek Genomics Suite 6.5. Normalization was conducted on 42 arrays in a single set using RMA Background and Quantile Normalization sub-routine. Specifically	.cel files were imported into Partek using the RMA importing method. Background was corrected on the Perfect Match values and Quantile Normalizaiton conducted across all arrays. Signal intensities were log2 transformed and probe set values summarized using Median Polish Summarization method. Following importation and normalization	all non-human miRNA probe intensity data were removed from the data set and were not included in downstream analysis.	GPL16384	Amiee	Bell	Potter	potteram@ohsu.edu	503-418-9376	GPSR	Integrated Genomics Laboratory	OHSU	3181 SW Sam Jackson Park Rd	Mail Code #L581	Portland	OR	97239	USA	ftp://ftp.ncbi.nlm.nih.gov/geo/samples/GSM2593nnn/GSM2593635/suppl/GSM2593635_031A_H1_016_567LT.CEL.gz	5607	Tumor	Female	Colon
GSM2593636	TUMOR COLON 5	GSM2593636	Public on May 02 2017	May 01 2017	Jan 23 2018	RNA	1	FFPE Tumor Colon	Homo sapiens	disease state: Tumor	tissue: Colon	gender: Female	Tumor tissues were formalin fixed and paraffin embedded and then archived. All sample were from patients with a colorectal diagnosis and registered in the colorectal tumor registry in conjuntion with the OHSU Knight Cancer Institute biorepository.	total RNA	RNA was isolated from the FFPE primary colon tumor and liver metastases patient slides using the Rneasy FFPE Kit (Qiagne catalog # 73504) according to manufactuer's protocols.	Biotin	RNA was labeled using Affymetrix FlashTaq Biotin HSR labeling kit and protocol	9606	Labeled RNA was hybridized to an Affymetrix miRNA v.3 microarray using and Affymetrix hybridziation oven 640 for 16 hours at 48 degrees with a rotation speed of 60 RPM. Arrays were then washed and stained using a Gene Chip Fluidics 450 Station.	Signal intensity was measured on the Affymetrix GeneChip Scanner 3000 with the 7G Upgrade	miRNA expression data from FFPE Tumor Colon	Individual array data (.cel files) were uploaded to Partek Genomics Suite 6.5. Normalization was conducted on 42 arrays in a single set using RMA Background and Quantile Normalization sub-routine. Specifically	.cel files were imported into Partek using the RMA importing method. Background was corrected on the Perfect Match values and Quantile Normalizaiton conducted across all arrays. Signal intensities were log2 transformed and probe set values summarized using Median Polish Summarization method. Following importation and normalization	all non-human miRNA probe intensity data were removed from the data set and were not included in downstream analysis.	GPL16384	Amiee	Bell	Potter	potteram@ohsu.edu	503-418-9376	GPSR	Integrated Genomics Laboratory	OHSU	3181 SW Sam Jackson Park Rd	Mail Code #L581	Portland	OR	97239	USA	ftp://ftp.ncbi.nlm.nih.gov/geo/samples/GSM2593nnn/GSM2593636/suppl/GSM2593636_036A_H1_037_567LT.CEL.gz	5607	Tumor	Female	Colon
GSM2593637	TUMOR COLON 6	GSM2593637	Public on May 02 2017	May 01 2017	Jan 23 2018	RNA	1	FFPE Tumor Colon	Homo sapiens	disease state: Tumor	tissue: Colon	gender: Male	Tumor tissues were formalin fixed and paraffin embedded and then archived. All sample were from patients with a colorectal diagnosis and registered in the colorectal tumor registry in conjuntion with the OHSU Knight Cancer Institute biorepository.	total RNA	RNA was isolated from the FFPE primary colon tumor and liver metastases patient slides using the Rneasy FFPE Kit (Qiagne catalog # 73504) according to manufactuer's protocols.	Biotin	RNA was labeled using Affymetrix FlashTaq Biotin HSR labeling kit and protocol	9606	Labeled RNA was hybridized to an Affymetrix miRNA v.3 microarray using and Affymetrix hybridziation oven 640 for 16 hours at 48 degrees with a rotation speed of 60 RPM. Arrays were then washed and stained using a Gene Chip Fluidics 450 Station.	Signal intensity was measured on the Affymetrix GeneChip Scanner 3000 with the 7G Upgrade	miRNA expression data from FFPE Tumor Colon	Individual array data (.cel files) were uploaded to Partek Genomics Suite 6.5. Normalization was conducted on 42 arrays in a single set using RMA Background and Quantile Normalization sub-routine. Specifically	.cel files were imported into Partek using the RMA importing method. Background was corrected on the Perfect Match values and Quantile Normalizaiton conducted across all arrays. Signal intensities were log2 transformed and probe set values summarized using Median Polish Summarization method. Following importation and normalization	all non-human miRNA probe intensity data were removed from the data set and were not included in downstream analysis.	GPL16384	Amiee	Bell	Potter	potteram@ohsu.edu	503-418-9376	GPSR	Integrated Genomics Laboratory	OHSU	3181 SW Sam Jackson Park Rd	Mail Code #L581	Portland	OR	97239	USA	ftp://ftp.ncbi.nlm.nih.gov/geo/samples/GSM2593nnn/GSM2593637/suppl/GSM2593637_048A_H1_018_567LT.CEL.gz	5607	Tumor	Male	Colon
GSM2593638	TUMOR COLON 7	GSM2593638	Public on May 02 2017	May 01 2017	Jan 23 2018	RNA	1	FFPE Tumor Colon	Homo sapiens	disease state: Tumor	tissue: Colon	gender: Female	Tumor tissues were formalin fixed and paraffin embedded and then archived. All sample were from patients with a colorectal diagnosis and registered in the colorectal tumor registry in conjuntion with the OHSU Knight Cancer Institute biorepository.	total RNA	RNA was isolated from the FFPE primary colon tumor and liver metastases patient slides using the Rneasy FFPE Kit (Qiagne catalog # 73504) according to manufactuer's protocols.	Biotin	RNA was labeled using Affymetrix FlashTaq Biotin HSR labeling kit and protocol	9606	Labeled RNA was hybridized to an Affymetrix miRNA v.3 microarray using and Affymetrix hybridziation oven 640 for 16 hours at 48 degrees with a rotation speed of 60 RPM. Arrays were then washed and stained using a Gene Chip Fluidics 450 Station.	Signal intensity was measured on the Affymetrix GeneChip Scanner 3000 with the 7G Upgrade	miRNA expression data from FFPE Tumor Colon	Individual array data (.cel files) were uploaded to Partek Genomics Suite 6.5. Normalization was conducted on 42 arrays in a single set using RMA Background and Quantile Normalization sub-routine. Specifically	.cel files were imported into Partek using the RMA importing method. Background was corrected on the Perfect Match values and Quantile Normalizaiton conducted across all arrays. Signal intensities were log2 transformed and probe set values summarized using Median Polish Summarization method. Following importation and normalization	all non-human miRNA probe intensity data were removed from the data set and were not included in downstream analysis.	GPL16384	Amiee	Bell	Potter	potteram@ohsu.edu	503-418-9376	GPSR	Integrated Genomics Laboratory	OHSU	3181 SW Sam Jackson Park Rd	Mail Code #L581	Portland	OR	97239	USA	ftp://ftp.ncbi.nlm.nih.gov/geo/samples/GSM2593nnn/GSM2593638/suppl/GSM2593638_038A_H1_039_567LT.CEL.gz	5607	Tumor	Female	Colon
GSM2593639	TUMOR COLON 9	GSM2593639	Public on May 02 2017	May 01 2017	Jan 23 2018	RNA	1	FFPE Tumor Colon	Homo sapiens	disease state: Tumor	tissue: Colon	gender: Male	Tumor tissues were formalin fixed and paraffin embedded and then archived. All sample were from patients with a colorectal diagnosis and registered in the colorectal tumor registry in conjuntion with the OHSU Knight Cancer Institute biorepository.	total RNA	RNA was isolated from the FFPE primary colon tumor and liver metastases patient slides using the Rneasy FFPE Kit (Qiagne catalog # 73504) according to manufactuer's protocols.	Biotin	RNA was labeled using Affymetrix FlashTaq Biotin HSR labeling kit and protocol	9606	Labeled RNA was hybridized to an Affymetrix miRNA v.3 microarray using and Affymetrix hybridziation oven 640 for 16 hours at 48 degrees with a rotation speed of 60 RPM. Arrays were then washed and stained using a Gene Chip Fluidics 450 Station.	Signal intensity was measured on the Affymetrix GeneChip Scanner 3000 with the 7G Upgrade	miRNA expression data from FFPE Tumor Colon	Individual array data (.cel files) were uploaded to Partek Genomics Suite 6.5. Normalization was conducted on 42 arrays in a single set using RMA Background and Quantile Normalization sub-routine. Specifically	.cel files were imported into Partek using the RMA importing method. Background was corrected on the Perfect Match values and Quantile Normalizaiton conducted across all arrays. Signal intensities were log2 transformed and probe set values summarized using Median Polish Summarization method. Following importation and normalization	all non-human miRNA probe intensity data were removed from the data set and were not included in downstream analysis.	GPL16384	Amiee	Bell	Potter	potteram@ohsu.edu	503-418-9376	GPSR	Integrated Genomics Laboratory	OHSU	3181 SW Sam Jackson Park Rd	Mail Code #L581	Portland	OR	97239	USA	ftp://ftp.ncbi.nlm.nih.gov/geo/samples/GSM2593nnn/GSM2593639/suppl/GSM2593639_024A_H1_020_567LT.CEL.gz	5607	Tumor	Male	Colon
GSM2593640	TUMOR LIVER 1	GSM2593640	Public on May 02 2017	May 01 2017	Jan 23 2018	RNA	1	FFPE Tumor Liver	Homo sapiens	disease state: Tumor	tissue: Liver	gender: Male	Tumor tissues were formalin fixed and paraffin embedded and then archived. All sample were from patients with a colorectal diagnosis and registered in the colorectal tumor registry in conjuntion with the OHSU Knight Cancer Institute biorepository.	total RNA	RNA was isolated from the FFPE primary colon tumor and liver metastases patient slides using the Rneasy FFPE Kit (Qiagne catalog # 73504) according to manufactuer's protocols.	Biotin	RNA was labeled using Affymetrix FlashTaq Biotin HSR labeling kit and protocol	9606	Labeled RNA was hybridized to an Affymetrix miRNA v.3 microarray using and Affymetrix hybridziation oven 640 for 16 hours at 48 degrees with a rotation speed of 60 RPM. Arrays were then washed and stained using a Gene Chip Fluidics 450 Station.	Signal intensity was measured on the Affymetrix GeneChip Scanner 3000 with the 7G Upgrade	miRNA expression data from FFPE Tumor Liver	Individual array data (.cel files) were uploaded to Partek Genomics Suite 6.5. Normalization was conducted on 42 arrays in a single set using RMA Background and Quantile Normalization sub-routine. Specifically	.cel files were imported into Partek using the RMA importing method. Background was corrected on the Perfect Match values and Quantile Normalizaiton conducted across all arrays. Signal intensities were log2 transformed and probe set values summarized using Median Polish Summarization method. Following importation and normalization	all non-human miRNA probe intensity data were removed from the data set and were not included in downstream analysis.	GPL16384	Amiee	Bell	Potter	potteram@ohsu.edu	503-418-9376	GPSR	Integrated Genomics Laboratory	OHSU	3181 SW Sam Jackson Park Rd	Mail Code #L581	Portland	OR	97239	USA	ftp://ftp.ncbi.nlm.nih.gov/geo/samples/GSM2593nnn/GSM2593640/suppl/GSM2593640_013A_H1_048_567LT.CEL.gz	5607	Tumor	Male	Liver
GSM2593641	TUMOR LIVER 10	GSM2593641	Public on May 02 2017	May 01 2017	Jan 23 2018	RNA	1	FFPE Tumor Liver	Homo sapiens	disease state: Tumor	tissue: Liver	gender: Female	Tumor tissues were formalin fixed and paraffin embedded and then archived. All sample were from patients with a colorectal diagnosis and registered in the colorectal tumor registry in conjuntion with the OHSU Knight Cancer Institute biorepository.	total RNA	RNA was isolated from the FFPE primary colon tumor and liver metastases patient slides using the Rneasy FFPE Kit (Qiagne catalog # 73504) according to manufactuer's protocols.	Biotin	RNA was labeled using Affymetrix FlashTaq Biotin HSR labeling kit and protocol	9606	Labeled RNA was hybridized to an Affymetrix miRNA v.3 microarray using and Affymetrix hybridziation oven 640 for 16 hours at 48 degrees with a rotation speed of 60 RPM. Arrays were then washed and stained using a Gene Chip Fluidics 450 Station.	Signal intensity was measured on the Affymetrix GeneChip Scanner 3000 with the 7G Upgrade	miRNA expression data from FFPE Tumor Liver	Individual array data (.cel files) were uploaded to Partek Genomics Suite 6.5. Normalization was conducted on 42 arrays in a single set using RMA Background and Quantile Normalization sub-routine. Specifically	.cel files were imported into Partek using the RMA importing method. Background was corrected on the Perfect Match values and Quantile Normalizaiton conducted across all arrays. Signal intensities were log2 transformed and probe set values summarized using Median Polish Summarization method. Following importation and normalization	all non-human miRNA probe intensity data were removed from the data set and were not included in downstream analysis.	GPL16384	Amiee	Bell	Potter	potteram@ohsu.edu	503-418-9376	GPSR	Integrated Genomics Laboratory	OHSU	3181 SW Sam Jackson Park Rd	Mail Code #L581	Portland	OR	97239	USA	ftp://ftp.ncbi.nlm.nih.gov/geo/samples/GSM2593nnn/GSM2593641/suppl/GSM2593641_044A_H1_023_567LT.CEL.gz	5607	Tumor	Female	Liver
GSM2593642	TUMOR LIVER 12	GSM2593642	Public on May 02 2017	May 01 2017	Jan 23 2018	RNA	1	FFPE Tumor Liver	Homo sapiens	disease state: Tumor	tissue: Liver	gender: Male	Tumor tissues were formalin fixed and paraffin embedded and then archived. All sample were from patients with a colorectal diagnosis and registered in the colorectal tumor registry in conjuntion with the OHSU Knight Cancer Institute biorepository.	total RNA	RNA was isolated from the FFPE primary colon tumor and liver metastases patient slides using the Rneasy FFPE Kit (Qiagne catalog # 73504) according to manufactuer's protocols.	Biotin	RNA was labeled using Affymetrix FlashTaq Biotin HSR labeling kit and protocol	9606	Labeled RNA was hybridized to an Affymetrix miRNA v.3 microarray using and Affymetrix hybridziation oven 640 for 16 hours at 48 degrees with a rotation speed of 60 RPM. Arrays were then washed and stained using a Gene Chip Fluidics 450 Station.	Signal intensity was measured on the Affymetrix GeneChip Scanner 3000 with the 7G Upgrade	miRNA expression data from FFPE Tumor Liver	Individual array data (.cel files) were uploaded to Partek Genomics Suite 6.5. Normalization was conducted on 42 arrays in a single set using RMA Background and Quantile Normalization sub-routine. Specifically	.cel files were imported into Partek using the RMA importing method. Background was corrected on the Perfect Match values and Quantile Normalizaiton conducted across all arrays. Signal intensities were log2 transformed and probe set values summarized using Median Polish Summarization method. Following importation and normalization	all non-human miRNA probe intensity data were removed from the data set and were not included in downstream analysis.	GPL16384	Amiee	Bell	Potter	potteram@ohsu.edu	503-418-9376	GPSR	Integrated Genomics Laboratory	OHSU	3181 SW Sam Jackson Park Rd	Mail Code #L581	Portland	OR	97239	USA	ftp://ftp.ncbi.nlm.nih.gov/geo/samples/GSM2593nnn/GSM2593642/suppl/GSM2593642_023A_H1_031_567LT.CEL.gz	5607	Tumor	Male	Liver
GSM2593643	TUMOR LIVER 13	GSM2593643	Public on May 02 2017	May 01 2017	Jan 23 2018	RNA	1	FFPE Tumor Liver	Homo sapiens	disease state: Tumor	tissue: Liver	gender: Unknown	Tumor tissues were formalin fixed and paraffin embedded and then archived. All sample were from patients with a colorectal diagnosis and registered in the colorectal tumor registry in conjuntion with the OHSU Knight Cancer Institute biorepository.	total RNA	RNA was isolated from the FFPE primary colon tumor and liver metastases patient slides using the Rneasy FFPE Kit (Qiagne catalog # 73504) according to manufactuer's protocols.	Biotin	RNA was labeled using Affymetrix FlashTaq Biotin HSR labeling kit and protocol	9606	Labeled RNA was hybridized to an Affymetrix miRNA v.3 microarray using and Affymetrix hybridziation oven 640 for 16 hours at 48 degrees with a rotation speed of 60 RPM. Arrays were then washed and stained using a Gene Chip Fluidics 450 Station.	Signal intensity was measured on the Affymetrix GeneChip Scanner 3000 with the 7G Upgrade	miRNA expression data from FFPE Tumor Liver	Individual array data (.cel files) were uploaded to Partek Genomics Suite 6.5. Normalization was conducted on 42 arrays in a single set using RMA Background and Quantile Normalization sub-routine. Specifically	.cel files were imported into Partek using the RMA importing method. Background was corrected on the Perfect Match values and Quantile Normalizaiton conducted across all arrays. Signal intensities were log2 transformed and probe set values summarized using Median Polish Summarization method. Following importation and normalization	all non-human miRNA probe intensity data were removed from the data set and were not included in downstream analysis.	GPL16384	Amiee	Bell	Potter	potteram@ohsu.edu	503-418-9376	GPSR	Integrated Genomics Laboratory	OHSU	3181 SW Sam Jackson Park Rd	Mail Code #L581	Portland	OR	97239	USA	ftp://ftp.ncbi.nlm.nih.gov/geo/samples/GSM2593nnn/GSM2593643/suppl/GSM2593643_030A_H1_033_567LT.CEL.gz	5607	Tumor	Unknown	Liver
GSM2593644	TUMOR LIVER 14	GSM2593644	Public on May 02 2017	May 01 2017	Jan 23 2018	RNA	1	FFPE Tumor Liver	Homo sapiens	disease state: Tumor	tissue: Liver	gender: Male	Tumor tissues were formalin fixed and paraffin embedded and then archived. All sample were from patients with a colorectal diagnosis and registered in the colorectal tumor registry in conjuntion with the OHSU Knight Cancer Institute biorepository.	total RNA	RNA was isolated from the FFPE primary colon tumor and liver metastases patient slides using the Rneasy FFPE Kit (Qiagne catalog # 73504) according to manufactuer's protocols.	Biotin	RNA was labeled using Affymetrix FlashTaq Biotin HSR labeling kit and protocol	9606	Labeled RNA was hybridized to an Affymetrix miRNA v.3 microarray using and Affymetrix hybridziation oven 640 for 16 hours at 48 degrees with a rotation speed of 60 RPM. Arrays were then washed and stained using a Gene Chip Fluidics 450 Station.	Signal intensity was measured on the Affymetrix GeneChip Scanner 3000 with the 7G Upgrade	miRNA expression data from FFPE Tumor Liver	Individual array data (.cel files) were uploaded to Partek Genomics Suite 6.5. Normalization was conducted on 42 arrays in a single set using RMA Background and Quantile Normalization sub-routine. Specifically	.cel files were imported into Partek using the RMA importing method. Background was corrected on the Perfect Match values and Quantile Normalizaiton conducted across all arrays. Signal intensities were log2 transformed and probe set values summarized using Median Polish Summarization method. Following importation and normalization	all non-human miRNA probe intensity data were removed from the data set and were not included in downstream analysis.	GPL16384	Amiee	Bell	Potter	potteram@ohsu.edu	503-418-9376	GPSR	Integrated Genomics Laboratory	OHSU	3181 SW Sam Jackson Park Rd	Mail Code #L581	Portland	OR	97239	USA	ftp://ftp.ncbi.nlm.nih.gov/geo/samples/GSM2593nnn/GSM2593644/suppl/GSM2593644_009A_H1_050_567LT.CEL.gz	5607	Tumor	Male	Liver
GSM2593645	TUMOR LIVER 16	GSM2593645	Public on May 02 2017	May 01 2017	Jan 23 2018	RNA	1	FFPE Tumor Liver	Homo sapiens	disease state: Tumor	tissue: Liver	gender: Male	Tumor tissues were formalin fixed and paraffin embedded and then archived. All sample were from patients with a colorectal diagnosis and registered in the colorectal tumor registry in conjuntion with the OHSU Knight Cancer Institute biorepository.	total RNA	RNA was isolated from the FFPE primary colon tumor and liver metastases patient slides using the Rneasy FFPE Kit (Qiagne catalog # 73504) according to manufactuer's protocols.	Biotin	RNA was labeled using Affymetrix FlashTaq Biotin HSR labeling kit and protocol	9606	Labeled RNA was hybridized to an Affymetrix miRNA v.3 microarray using and Affymetrix hybridziation oven 640 for 16 hours at 48 degrees with a rotation speed of 60 RPM. Arrays were then washed and stained using a Gene Chip Fluidics 450 Station.	Signal intensity was measured on the Affymetrix GeneChip Scanner 3000 with the 7G Upgrade	miRNA expression data from FFPE Tumor Liver	Individual array data (.cel files) were uploaded to Partek Genomics Suite 6.5. Normalization was conducted on 42 arrays in a single set using RMA Background and Quantile Normalization sub-routine. Specifically	.cel files were imported into Partek using the RMA importing method. Background was corrected on the Perfect Match values and Quantile Normalizaiton conducted across all arrays. Signal intensities were log2 transformed and probe set values summarized using Median Polish Summarization method. Following importation and normalization	all non-human miRNA probe intensity data were removed from the data set and were not included in downstream analysis.	GPL16384	Amiee	Bell	Potter	potteram@ohsu.edu	503-418-9376	GPSR	Integrated Genomics Laboratory	OHSU	3181 SW Sam Jackson Park Rd	Mail Code #L581	Portland	OR	97239	USA	ftp://ftp.ncbi.nlm.nih.gov/geo/samples/GSM2593nnn/GSM2593645/suppl/GSM2593645_043A_H1_035_567LT.CEL.gz	5607	Tumor	Male	Liver
GSM2593646	TUMOR LIVER 17	GSM2593646	Public on May 02 2017	May 01 2017	Jan 23 2018	RNA	1	FFPE Tumor Liver	Homo sapiens	disease state: Tumor	tissue: Liver	gender: Male	Tumor tissues were formalin fixed and paraffin embedded and then archived. All sample were from patients with a colorectal diagnosis and registered in the colorectal tumor registry in conjuntion with the OHSU Knight Cancer Institute biorepository.	total RNA	RNA was isolated from the FFPE primary colon tumor and liver metastases patient slides using the Rneasy FFPE Kit (Qiagne catalog # 73504) according to manufactuer's protocols.	Biotin	RNA was labeled using Affymetrix FlashTaq Biotin HSR labeling kit and protocol	9606	Labeled RNA was hybridized to an Affymetrix miRNA v.3 microarray using and Affymetrix hybridziation oven 640 for 16 hours at 48 degrees with a rotation speed of 60 RPM. Arrays were then washed and stained using a Gene Chip Fluidics 450 Station.	Signal intensity was measured on the Affymetrix GeneChip Scanner 3000 with the 7G Upgrade	miRNA expression data from FFPE Tumor Liver	Individual array data (.cel files) were uploaded to Partek Genomics Suite 6.5. Normalization was conducted on 42 arrays in a single set using RMA Background and Quantile Normalization sub-routine. Specifically	.cel files were imported into Partek using the RMA importing method. Background was corrected on the Perfect Match values and Quantile Normalizaiton conducted across all arrays. Signal intensities were log2 transformed and probe set values summarized using Median Polish Summarization method. Following importation and normalization	all non-human miRNA probe intensity data were removed from the data set and were not included in downstream analysis.	GPL16384	Amiee	Bell	Potter	potteram@ohsu.edu	503-418-9376	GPSR	Integrated Genomics Laboratory	OHSU	3181 SW Sam Jackson Park Rd	Mail Code #L581	Portland	OR	97239	USA	ftp://ftp.ncbi.nlm.nih.gov/geo/samples/GSM2593nnn/GSM2593646/suppl/GSM2593646_034A_H1_052_567LT.CEL.gz	5607	Tumor	Male	Liver
GSM2593647	TUMOR LIVER 2	GSM2593647	Public on May 02 2017	May 01 2017	Jan 23 2018	RNA	1	FFPE Tumor Liver	Homo sapiens	disease state: Tumor	tissue: Liver	gender: Male	Tumor tissues were formalin fixed and paraffin embedded and then archived. All sample were from patients with a colorectal diagnosis and registered in the colorectal tumor registry in conjuntion with the OHSU Knight Cancer Institute biorepository.	total RNA	RNA was isolated from the FFPE primary colon tumor and liver metastases patient slides using the Rneasy FFPE Kit (Qiagne catalog # 73504) according to manufactuer's protocols.	Biotin	RNA was labeled using Affymetrix FlashTaq Biotin HSR labeling kit and protocol	9606	Labeled RNA was hybridized to an Affymetrix miRNA v.3 microarray using and Affymetrix hybridziation oven 640 for 16 hours at 48 degrees with a rotation speed of 60 RPM. Arrays were then washed and stained using a Gene Chip Fluidics 450 Station.	Signal intensity was measured on the Affymetrix GeneChip Scanner 3000 with the 7G Upgrade	miRNA expression data from FFPE Tumor Liver	Individual array data (.cel files) were uploaded to Partek Genomics Suite 6.5. Normalization was conducted on 42 arrays in a single set using RMA Background and Quantile Normalization sub-routine. Specifically	.cel files were imported into Partek using the RMA importing method. Background was corrected on the Perfect Match values and Quantile Normalizaiton conducted across all arrays. Signal intensities were log2 transformed and probe set values summarized using Median Polish Summarization method. Following importation and normalization	all non-human miRNA probe intensity data were removed from the data set and were not included in downstream analysis.	GPL16384	Amiee	Bell	Potter	potteram@ohsu.edu	503-418-9376	GPSR	Integrated Genomics Laboratory	OHSU	3181 SW Sam Jackson Park Rd	Mail Code #L581	Portland	OR	97239	USA	ftp://ftp.ncbi.nlm.nih.gov/geo/samples/GSM2593nnn/GSM2593647/suppl/GSM2593647_035A_H1_011_567LT.CEL.gz	5607	Tumor	Male	Liver
GSM2593648	TUMOR LIVER 3	GSM2593648	Public on May 02 2017	May 01 2017	Jan 23 2018	RNA	1	FFPE Tumor Liver	Homo sapiens	disease state: Tumor	tissue: Liver	gender: Female	Tumor tissues were formalin fixed and paraffin embedded and then archived. All sample were from patients with a colorectal diagnosis and registered in the colorectal tumor registry in conjuntion with the OHSU Knight Cancer Institute biorepository.	total RNA	RNA was isolated from the FFPE primary colon tumor and liver metastases patient slides using the Rneasy FFPE Kit (Qiagne catalog # 73504) according to manufactuer's protocols.	Biotin	RNA was labeled using Affymetrix FlashTaq Biotin HSR labeling kit and protocol	9606	Labeled RNA was hybridized to an Affymetrix miRNA v.3 microarray using and Affymetrix hybridziation oven 640 for 16 hours at 48 degrees with a rotation speed of 60 RPM. Arrays were then washed and stained using a Gene Chip Fluidics 450 Station.	Signal intensity was measured on the Affymetrix GeneChip Scanner 3000 with the 7G Upgrade	miRNA expression data from FFPE Tumor Liver	Individual array data (.cel files) were uploaded to Partek Genomics Suite 6.5. Normalization was conducted on 42 arrays in a single set using RMA Background and Quantile Normalization sub-routine. Specifically	.cel files were imported into Partek using the RMA importing method. Background was corrected on the Perfect Match values and Quantile Normalizaiton conducted across all arrays. Signal intensities were log2 transformed and probe set values summarized using Median Polish Summarization method. Following importation and normalization	all non-human miRNA probe intensity data were removed from the data set and were not included in downstream analysis.	GPL16384	Amiee	Bell	Potter	potteram@ohsu.edu	503-418-9376	GPSR	Integrated Genomics Laboratory	OHSU	3181 SW Sam Jackson Park Rd	Mail Code #L581	Portland	OR	97239	USA	ftp://ftp.ncbi.nlm.nih.gov/geo/samples/GSM2593nnn/GSM2593648/suppl/GSM2593648_046A_H1_015_567LT.CEL.gz	5607	Tumor	Female	Liver
GSM2593649	TUMOR LIVER 4	GSM2593649	Public on May 02 2017	May 01 2017	Jan 23 2018	RNA	1	FFPE Tumor Liver	Homo sapiens	disease state: Tumor	tissue: Liver	gender: Female	Tumor tissues were formalin fixed and paraffin embedded and then archived. All sample were from patients with a colorectal diagnosis and registered in the colorectal tumor registry in conjuntion with the OHSU Knight Cancer Institute biorepository.	total RNA	RNA was isolated from the FFPE primary colon tumor and liver metastases patient slides using the Rneasy FFPE Kit (Qiagne catalog # 73504) according to manufactuer's protocols.	Biotin	RNA was labeled using Affymetrix FlashTaq Biotin HSR labeling kit and protocol	9606	Labeled RNA was hybridized to an Affymetrix miRNA v.3 microarray using and Affymetrix hybridziation oven 640 for 16 hours at 48 degrees with a rotation speed of 60 RPM. Arrays were then washed and stained using a Gene Chip Fluidics 450 Station.	Signal intensity was measured on the Affymetrix GeneChip Scanner 3000 with the 7G Upgrade	miRNA expression data from FFPE Tumor Liver	Individual array data (.cel files) were uploaded to Partek Genomics Suite 6.5. Normalization was conducted on 42 arrays in a single set using RMA Background and Quantile Normalization sub-routine. Specifically	.cel files were imported into Partek using the RMA importing method. Background was corrected on the Perfect Match values and Quantile Normalizaiton conducted across all arrays. Signal intensities were log2 transformed and probe set values summarized using Median Polish Summarization method. Following importation and normalization	all non-human miRNA probe intensity data were removed from the data set and were not included in downstream analysis.	GPL16384	Amiee	Bell	Potter	potteram@ohsu.edu	503-418-9376	GPSR	Integrated Genomics Laboratory	OHSU	3181 SW Sam Jackson Park Rd	Mail Code #L581	Portland	OR	97239	USA	ftp://ftp.ncbi.nlm.nih.gov/geo/samples/GSM2593nnn/GSM2593649/suppl/GSM2593649_045A_H1_017_567LT.CEL.gz	5607	Tumor	Female	Liver
GSM2593650	TUMOR LIVER 5	GSM2593650	Public on May 02 2017	May 01 2017	Jan 23 2018	RNA	1	FFPE Tumor Liver	Homo sapiens	disease state: Tumor	tissue: Liver	gender: Female	Tumor tissues were formalin fixed and paraffin embedded and then archived. All sample were from patients with a colorectal diagnosis and registered in the colorectal tumor registry in conjuntion with the OHSU Knight Cancer Institute biorepository.	total RNA	RNA was isolated from the FFPE primary colon tumor and liver metastases patient slides using the Rneasy FFPE Kit (Qiagne catalog # 73504) according to manufactuer's protocols.	Biotin	RNA was labeled using Affymetrix FlashTaq Biotin HSR labeling kit and protocol	9606	Labeled RNA was hybridized to an Affymetrix miRNA v.3 microarray using and Affymetrix hybridziation oven 640 for 16 hours at 48 degrees with a rotation speed of 60 RPM. Arrays were then washed and stained using a Gene Chip Fluidics 450 Station.	Signal intensity was measured on the Affymetrix GeneChip Scanner 3000 with the 7G Upgrade	miRNA expression data from FFPE Tumor Liver	Individual array data (.cel files) were uploaded to Partek Genomics Suite 6.5. Normalization was conducted on 42 arrays in a single set using RMA Background and Quantile Normalization sub-routine. Specifically	.cel files were imported into Partek using the RMA importing method. Background was corrected on the Perfect Match values and Quantile Normalizaiton conducted across all arrays. Signal intensities were log2 transformed and probe set values summarized using Median Polish Summarization method. Following importation and normalization	all non-human miRNA probe intensity data were removed from the data set and were not included in downstream analysis.	GPL16384	Amiee	Bell	Potter	potteram@ohsu.edu	503-418-9376	GPSR	Integrated Genomics Laboratory	OHSU	3181 SW Sam Jackson Park Rd	Mail Code #L581	Portland	OR	97239	USA	ftp://ftp.ncbi.nlm.nih.gov/geo/samples/GSM2593nnn/GSM2593650/suppl/GSM2593650_026A_H1_038_567LT.CEL.gz	5607	Tumor	Female	Liver
GSM2593651	TUMOR LIVER 6	GSM2593651	Public on May 02 2017	May 01 2017	Jan 23 2018	RNA	1	FFPE Tumor Liver	Homo sapiens	disease state: Tumor	tissue: Liver	gender: Male	Tumor tissues were formalin fixed and paraffin embedded and then archived. All sample were from patients with a colorectal diagnosis and registered in the colorectal tumor registry in conjuntion with the OHSU Knight Cancer Institute biorepository.	total RNA	RNA was isolated from the FFPE primary colon tumor and liver metastases patient slides using the Rneasy FFPE Kit (Qiagne catalog # 73504) according to manufactuer's protocols.	Biotin	RNA was labeled using Affymetrix FlashTaq Biotin HSR labeling kit and protocol	9606	Labeled RNA was hybridized to an Affymetrix miRNA v.3 microarray using and Affymetrix hybridziation oven 640 for 16 hours at 48 degrees with a rotation speed of 60 RPM. Arrays were then washed and stained using a Gene Chip Fluidics 450 Station.	Signal intensity was measured on the Affymetrix GeneChip Scanner 3000 with the 7G Upgrade	miRNA expression data from FFPE Tumor Liver	Individual array data (.cel files) were uploaded to Partek Genomics Suite 6.5. Normalization was conducted on 42 arrays in a single set using RMA Background and Quantile Normalization sub-routine. Specifically	.cel files were imported into Partek using the RMA importing method. Background was corrected on the Perfect Match values and Quantile Normalizaiton conducted across all arrays. Signal intensities were log2 transformed and probe set values summarized using Median Polish Summarization method. Following importation and normalization	all non-human miRNA probe intensity data were removed from the data set and were not included in downstream analysis.	GPL16384	Amiee	Bell	Potter	potteram@ohsu.edu	503-418-9376	GPSR	Integrated Genomics Laboratory	OHSU	3181 SW Sam Jackson Park Rd	Mail Code #L581	Portland	OR	97239	USA	ftp://ftp.ncbi.nlm.nih.gov/geo/samples/GSM2593nnn/GSM2593651/suppl/GSM2593651_015A_H1_019_567LT.CEL.gz	5607	Tumor	Male	Liver
GSM2593652	TUMOR LIVER 7	GSM2593652	Public on May 02 2017	May 01 2017	Jan 23 2018	RNA	1	FFPE Tumor Liver	Homo sapiens	disease state: Tumor	tissue: Liver	gender: Female	Tumor tissues were formalin fixed and paraffin embedded and then archived. All sample were from patients with a colorectal diagnosis and registered in the colorectal tumor registry in conjuntion with the OHSU Knight Cancer Institute biorepository.	total RNA	RNA was isolated from the FFPE primary colon tumor and liver metastases patient slides using the Rneasy FFPE Kit (Qiagne catalog # 73504) according to manufactuer's protocols.	Biotin	RNA was labeled using Affymetrix FlashTaq Biotin HSR labeling kit and protocol	9606	Labeled RNA was hybridized to an Affymetrix miRNA v.3 microarray using and Affymetrix hybridziation oven 640 for 16 hours at 48 degrees with a rotation speed of 60 RPM. Arrays were then washed and stained using a Gene Chip Fluidics 450 Station.	Signal intensity was measured on the Affymetrix GeneChip Scanner 3000 with the 7G Upgrade	miRNA expression data from FFPE Tumor Liver	Individual array data (.cel files) were uploaded to Partek Genomics Suite 6.5. Normalization was conducted on 42 arrays in a single set using RMA Background and Quantile Normalization sub-routine. Specifically	.cel files were imported into Partek using the RMA importing method. Background was corrected on the Perfect Match values and Quantile Normalizaiton conducted across all arrays. Signal intensities were log2 transformed and probe set values summarized using Median Polish Summarization method. Following importation and normalization	all non-human miRNA probe intensity data were removed from the data set and were not included in downstream analysis.	GPL16384	Amiee	Bell	Potter	potteram@ohsu.edu	503-418-9376	GPSR	Integrated Genomics Laboratory	OHSU	3181 SW Sam Jackson Park Rd	Mail Code #L581	Portland	OR	97239	USA	ftp://ftp.ncbi.nlm.nih.gov/geo/samples/GSM2593nnn/GSM2593652/suppl/GSM2593652_029A_H1_040_567LT.CEL.gz	5607	Tumor	Female	Liver
GSM2593653	TUMOR LIVER 9	GSM2593653	Public on May 02 2017	May 01 2017	Jan 23 2018	RNA	1	FFPE Tumor Liver	Homo sapiens	disease state: Tumor	tissue: Liver	gender: Male	Tumor tissues were formalin fixed and paraffin embedded and then archived. All sample were from patients with a colorectal diagnosis and registered in the colorectal tumor registry in conjuntion with the OHSU Knight Cancer Institute biorepository.	total RNA	RNA was isolated from the FFPE primary colon tumor and liver metastases patient slides using the Rneasy FFPE Kit (Qiagne catalog # 73504) according to manufactuer's protocols.	Biotin	RNA was labeled using Affymetrix FlashTaq Biotin HSR labeling kit and protocol	9606	Labeled RNA was hybridized to an Affymetrix miRNA v.3 microarray using and Affymetrix hybridziation oven 640 for 16 hours at 48 degrees with a rotation speed of 60 RPM. Arrays were then washed and stained using a Gene Chip Fluidics 450 Station.	Signal intensity was measured on the Affymetrix GeneChip Scanner 3000 with the 7G Upgrade	miRNA expression data from FFPE Tumor Liver	Individual array data (.cel files) were uploaded to Partek Genomics Suite 6.5. Normalization was conducted on 42 arrays in a single set using RMA Background and Quantile Normalization sub-routine. Specifically	.cel files were imported into Partek using the RMA importing method. Background was corrected on the Perfect Match values and Quantile Normalizaiton conducted across all arrays. Signal intensities were log2 transformed and probe set values summarized using Median Polish Summarization method. Following importation and normalization	all non-human miRNA probe intensity data were removed from the data set and were not included in downstream analysis.	GPL16384	Amiee	Bell	Potter	potteram@ohsu.edu	503-418-9376	GPSR	Integrated Genomics Laboratory	OHSU	3181 SW Sam Jackson Park Rd	Mail Code #L581	Portland	OR	97239	USA	ftp://ftp.ncbi.nlm.nih.gov/geo/samples/GSM2593nnn/GSM2593653/suppl/GSM2593653_019A_H1_021_567LT.CEL.gz	5607	Tumor	Male	Liver

## Sheet: GSE50117
	title	geo_accession	status	submission_date	last_update_date	type	channel_count	source_name_ch1	organism_ch1	characteristics_ch1	characteristics_ch1.1	characteristics_ch1.2	molecule_ch1	extract_protocol_ch1	label_ch1	label_protocol_ch1	taxid_ch1	hyb_protocol	scan_protocol	description	data_processing	platform_id	contact_name	contact_email	contact_department	contact_institute	contact_address	contact_city	contact_zip/postal_code	contact_country	supplementary_file	data_row_count	gender:ch1	localisation:ch1	tissue:ch1
GSM1214408	CRC vs NOR colorectal adenocarcinoma	patient 108	GSM1214408	Public on Aug 27 2013	Aug 22 2013	Aug 27 2013	RNA	1	colorectal adenocarcinoma biopsy sample	patient 108	Homo sapiens	tissue: adenocarcinoma	gender: male	localisation: left colon	total RNA	Total RNA were extracted with the AllPrep DNA/RNA Mini kit (Qiagen	Courtab艙uf	France) from homogenized tissue samples (20 mg)	according to the manufacturer鈥檚 instructions. RNA purity and integrity were determined by measuring the optical density ratio (A260/A280) and the RNA integrity number (RIN) using the RNA 6000 Nano LabChip (Agilent	Massy	France) and the 2100 Bioanalyzer (Agilent). Only RNA samples with a 28S/18S ratio > 1.0 and RIN 鈮?7.0 were used for microarray analyses.	Cy3	Double-stranded cDNA was synthesized from 500 ng of total RNA using the Quick Amp Labeling kit	One-color	as instructed by the manufacturer (Agilent).	9606	Labeling with cyanine3-CTP	fragmentation of cRNA	hybridization	and washing were performed according to the manufacturer鈥檚 instructions (Agilent).	Agilent Microarray Scanner: DNA microarray scanner with Surescan High-resolution Technology G2565C	colorectal adenocarcinoma biopsy	Software: GeneSpring GX 11.0.2	Normalization algorithm: Shift to percentile = 75	Filtered on flags: present at least 75.0% of the values in any 1 out of 2 condition	Filtered on expression: lower cut-off = 100 in the raw data	GPL6480	Laurent
GSM1214409	CRC vs NOR colorectal adenocarcinoma	patient 115	GSM1214409	Public on Aug 27 2013	Aug 22 2013	Aug 27 2013	RNA	1	colorectal adenocarcinoma biopsy sample	patient 115	Homo sapiens	tissue: adenocarcinoma	gender: male	localisation: sigmoid colon	total RNA	Total RNA were extracted with the AllPrep DNA/RNA Mini kit (Qiagen	Courtab艙uf	France) from homogenized tissue samples (20 mg)	according to the manufacturer鈥檚 instructions. RNA purity and integrity were determined by measuring the optical density ratio (A260/A280) and the RNA integrity number (RIN) using the RNA 6000 Nano LabChip (Agilent	Massy	France) and the 2100 Bioanalyzer (Agilent). Only RNA samples with a 28S/18S ratio > 1.0 and RIN 鈮?7.0 were used for microarray analyses.	Cy3	Double-stranded cDNA was synthesized from 500 ng of total RNA using the Quick Amp Labeling kit	One-color	as instructed by the manufacturer (Agilent).	9606	Labeling with cyanine3-CTP	fragmentation of cRNA	hybridization	and washing were performed according to the manufacturer鈥檚 instructions (Agilent).	Agilent Microarray Scanner: DNA microarray scanner with Surescan High-resolution Technology G2565C	colorectal adenocarcinoma biopsy	Software: GeneSpring GX 11.0.2	Normalization algorithm: Shift to percentile = 75	Filtered on flags: present at least 75.0% of the values in any 1 out of 2 condition	Filtered on expression: lower cut-off = 100 in the raw data	GPL6480	Laurent
GSM1214410	CRC vs NOR colorectal adenocarcinoma	patient 117	GSM1214410	Public on Aug 27 2013	Aug 22 2013	Aug 27 2013	RNA	1	colorectal adenocarcinoma biopsy sample	patient 117	Homo sapiens	tissue: adenocarcinoma	gender: male	localisation: right colon	total RNA	Total RNA were extracted with the AllPrep DNA/RNA Mini kit (Qiagen	Courtab艙uf	France) from homogenized tissue samples (20 mg)	according to the manufacturer鈥檚 instructions. RNA purity and integrity were determined by measuring the optical density ratio (A260/A280) and the RNA integrity number (RIN) using the RNA 6000 Nano LabChip (Agilent	Massy	France) and the 2100 Bioanalyzer (Agilent). Only RNA samples with a 28S/18S ratio > 1.0 and RIN 鈮?7.0 were used for microarray analyses.	Cy3	Double-stranded cDNA was synthesized from 500 ng of total RNA using the Quick Amp Labeling kit	One-color	as instructed by the manufacturer (Agilent).	9606	Labeling with cyanine3-CTP	fragmentation of cRNA	hybridization	and washing were performed according to the manufacturer鈥檚 instructions (Agilent).	Agilent Microarray Scanner: DNA microarray scanner with Surescan High-resolution Technology G2565C	colorectal adenocarcinoma biopsy	Software: GeneSpring GX 11.0.2	Normalization algorithm: Shift to percentile = 75	Filtered on flags: present at least 75.0% of the values in any 1 out of 2 condition	Filtered on expression: lower cut-off = 100 in the raw data	GPL6480	Laurent
GSM1214411	CRC vs NOR colorectal adenocarcinoma	patient 118	GSM1214411	Public on Aug 27 2013	Aug 22 2013	Aug 27 2013	RNA	1	colorectal adenocarcinoma biopsy sample	patient 118	Homo sapiens	tissue: adenocarcinoma	gender: male	localisation: right angle	total RNA	Total RNA were extracted with the AllPrep DNA/RNA Mini kit (Qiagen	Courtab艙uf	France) from homogenized tissue samples (20 mg)	according to the manufacturer鈥檚 instructions. RNA purity and integrity were determined by measuring the optical density ratio (A260/A280) and the RNA integrity number (RIN) using the RNA 6000 Nano LabChip (Agilent	Massy	France) and the 2100 Bioanalyzer (Agilent). Only RNA samples with a 28S/18S ratio > 1.0 and RIN 鈮?7.0 were used for microarray analyses.	Cy3	Double-stranded cDNA was synthesized from 500 ng of total RNA using the Quick Amp Labeling kit	One-color	as instructed by the manufacturer (Agilent).	9606	Labeling with cyanine3-CTP	fragmentation of cRNA	hybridization	and washing were performed according to the manufacturer鈥檚 instructions (Agilent).	Agilent Microarray Scanner: DNA microarray scanner with Surescan High-resolution Technology G2565C	colorectal adenocarcinoma biopsy	Software: GeneSpring GX 11.0.2	Normalization algorithm: Shift to percentile = 75	Filtered on flags: present at least 75.0% of the values in any 1 out of 2 condition	Filtered on expression: lower cut-off = 100 in the raw data	GPL6480	Laurent
GSM1214412	CRC vs NOR colorectal adenocarcinoma	patient 120	GSM1214412	Public on Aug 27 2013	Aug 22 2013	Aug 27 2013	RNA	1	colorectal adenocarcinoma biopsy sample	patient 120	Homo sapiens	tissue: adenocarcinoma	gender: female	localisation: right colon	total RNA	Total RNA were extracted with the AllPrep DNA/RNA Mini kit (Qiagen	Courtab艙uf	France) from homogenized tissue samples (20 mg)	according to the manufacturer鈥檚 instructions. RNA purity and integrity were determined by measuring the optical density ratio (A260/A280) and the RNA integrity number (RIN) using the RNA 6000 Nano LabChip (Agilent	Massy	France) and the 2100 Bioanalyzer (Agilent). Only RNA samples with a 28S/18S ratio > 1.0 and RIN 鈮?7.0 were used for microarray analyses.	Cy3	Double-stranded cDNA was synthesized from 500 ng of total RNA using the Quick Amp Labeling kit	One-color	as instructed by the manufacturer (Agilent).	9606	Labeling with cyanine3-CTP	fragmentation of cRNA	hybridization	and washing were performed according to the manufacturer鈥檚 instructions (Agilent).	Agilent Microarray Scanner: DNA microarray scanner with Surescan High-resolution Technology G2565C	colorectal adenocarcinoma biopsy	Software: GeneSpring GX 11.0.2	Normalization algorithm: Shift to percentile = 75	Filtered on flags: present at least 75.0% of the values in any 1 out of 2 condition	Filtered on expression: lower cut-off = 100 in the raw data	GPL6480	Laurent
GSM1214413	CRC vs NOR colorectal adenocarcinoma	patient 123	GSM1214413	Public on Aug 27 2013	Aug 22 2013	Aug 27 2013	RNA	1	colorectal adenocarcinoma biopsy sample	patient 123	Homo sapiens	tissue: adenocarcinoma	gender: male	localisation: cecum	total RNA	Total RNA were extracted with the AllPrep DNA/RNA Mini kit (Qiagen	Courtab艙uf	France) from homogenized tissue samples (20 mg)	according to the manufacturer鈥檚 instructions. RNA purity and integrity were determined by measuring the optical density ratio (A260/A280) and the RNA integrity number (RIN) using the RNA 6000 Nano LabChip (Agilent	Massy	France) and the 2100 Bioanalyzer (Agilent). Only RNA samples with a 28S/18S ratio > 1.0 and RIN 鈮?7.0 were used for microarray analyses.	Cy3	Double-stranded cDNA was synthesized from 500 ng of total RNA using the Quick Amp Labeling kit	One-color	as instructed by the manufacturer (Agilent).	9606	Labeling with cyanine3-CTP	fragmentation of cRNA	hybridization	and washing were performed according to the manufacturer鈥檚 instructions (Agilent).	Agilent Microarray Scanner: DNA microarray scanner with Surescan High-resolution Technology G2565C	colorectal adenocarcinoma biopsy	Software: GeneSpring GX 11.0.2	Normalization algorithm: Shift to percentile = 75	Filtered on flags: present at least 75.0% of the values in any 1 out of 2 condition	Filtered on expression: lower cut-off = 100 in the raw data	GPL6480	Laurent
GSM1214414	CRC vs NOR colorectal adenocarcinoma	patient 132	GSM1214414	Public on Aug 27 2013	Aug 22 2013	Aug 27 2013	RNA	1	colorectal adenocarcinoma biopsy sample	patient 132	Homo sapiens	tissue: adenocarcinoma	gender: female	localisation: cecum	total RNA	Total RNA were extracted with the AllPrep DNA/RNA Mini kit (Qiagen	Courtab艙uf	France) from homogenized tissue samples (20 mg)	according to the manufacturer鈥檚 instructions. RNA purity and integrity were determined by measuring the optical density ratio (A260/A280) and the RNA integrity number (RIN) using the RNA 6000 Nano LabChip (Agilent	Massy	France) and the 2100 Bioanalyzer (Agilent). Only RNA samples with a 28S/18S ratio > 1.0 and RIN 鈮?7.0 were used for microarray analyses.	Cy3	Double-stranded cDNA was synthesized from 500 ng of total RNA using the Quick Amp Labeling kit	One-color	as instructed by the manufacturer (Agilent).	9606	Labeling with cyanine3-CTP	fragmentation of cRNA	hybridization	and washing were performed according to the manufacturer鈥檚 instructions (Agilent).	Agilent Microarray Scanner: DNA microarray scanner with Surescan High-resolution Technology G2565C	colorectal adenocarcinoma biopsy	Software: GeneSpring GX 11.0.2	Normalization algorithm: Shift to percentile = 75	Filtered on flags: present at least 75.0% of the values in any 1 out of 2 condition	Filtered on expression: lower cut-off = 100 in the raw data	GPL6480	Laurent
GSM1214415	CRC vs NOR colorectal adenocarcinoma	patient 86	GSM1214415	Public on Aug 27 2013	Aug 22 2013	Aug 27 2013	RNA	1	colorectal adenocarcinoma biopsy sample	patient 86	Homo sapiens	tissue: adenocarcinoma	gender: female	localisation: right colon	total RNA	Total RNA were extracted with the AllPrep DNA/RNA Mini kit (Qiagen	Courtab艙uf	France) from homogenized tissue samples (20 mg)	according to the manufacturer鈥檚 instructions. RNA purity and integrity were determined by measuring the optical density ratio (A260/A280) and the RNA integrity number (RIN) using the RNA 6000 Nano LabChip (Agilent	Massy	France) and the 2100 Bioanalyzer (Agilent). Only RNA samples with a 28S/18S ratio > 1.0 and RIN 鈮?7.0 were used for microarray analyses.	Cy3	Double-stranded cDNA was synthesized from 500 ng of total RNA using the Quick Amp Labeling kit	One-color	as instructed by the manufacturer (Agilent).	9606	Labeling with cyanine3-CTP	fragmentation of cRNA	hybridization	and washing were performed according to the manufacturer鈥檚 instructions (Agilent).	Agilent Microarray Scanner: DNA microarray scanner with Surescan High-resolution Technology G2565C	colorectal adenocarcinoma biopsy	Software: GeneSpring GX 11.0.2	Normalization algorithm: Shift to percentile = 75	Filtered on flags: present at least 75.0% of the values in any 1 out of 2 condition	Filtered on expression: lower cut-off = 100 in the raw data	GPL6480	Laurent
GSM1214416	CRC vs NOR colorectal adenocarcinoma	patient 89	GSM1214416	Public on Aug 27 2013	Aug 22 2013	Aug 27 2013	RNA	1	colorectal adenocarcinoma biopsy sample	patient 89	Homo sapiens	tissue: adenocarcinoma	gender: female	localisation: rectum / anal canal	total RNA	Total RNA were extracted with the AllPrep DNA/RNA Mini kit (Qiagen	Courtab艙uf	France) from homogenized tissue samples (20 mg)	according to the manufacturer鈥檚 instructions. RNA purity and integrity were determined by measuring the optical density ratio (A260/A280) and the RNA integrity number (RIN) using the RNA 6000 Nano LabChip (Agilent	Massy	France) and the 2100 Bioanalyzer (Agilent). Only RNA samples with a 28S/18S ratio > 1.0 and RIN 鈮?7.0 were used for microarray analyses.	Cy3	Double-stranded cDNA was synthesized from 500 ng of total RNA using the Quick Amp Labeling kit	One-color	as instructed by the manufacturer (Agilent).	9606	Labeling with cyanine3-CTP	fragmentation of cRNA	hybridization	and washing were performed according to the manufacturer鈥檚 instructions (Agilent).	Agilent Microarray Scanner: DNA microarray scanner with Surescan High-resolution Technology G2565C	colorectal adenocarcinoma biopsy	Software: GeneSpring GX 11.0.2	Normalization algorithm: Shift to percentile = 75	Filtered on flags: present at least 75.0% of the values in any 1 out of 2 condition	Filtered on expression: lower cut-off = 100 in the raw data	GPL6480	Laurent
GSM1214417	CRC vs NOR colorectal normal mucosa	patient 108	GSM1214417	Public on Aug 27 2013	Aug 22 2013	Aug 27 2013	RNA	1	colorectal normal mucosa biopsy sample	patient 108	Homo sapiens	tissue: normal mucosa	gender: male	localisation: left colon	total RNA	Total RNA were extracted with the AllPrep DNA/RNA Mini kit (Qiagen	Courtab艙uf	France) from homogenized tissue samples (20 mg)	according to the manufacturer鈥檚 instructions. RNA purity and integrity were determined by measuring the optical density ratio (A260/A280) and the RNA integrity number (RIN) using the RNA 6000 Nano LabChip (Agilent	Massy	France) and the 2100 Bioanalyzer (Agilent). Only RNA samples with a 28S/18S ratio > 1.0 and RIN 鈮?7.0 were used for microarray analyses.	Cy3	Double-stranded cDNA was synthesized from 500 ng of total RNA using the Quick Amp Labeling kit	One-color	as instructed by the manufacturer (Agilent).	9606	Labeling with cyanine3-CTP	fragmentation of cRNA	hybridization	and washing were performed according to the manufacturer鈥檚 instructions (Agilent).	Agilent Microarray Scanner: DNA microarray scanner with Surescan High-resolution Technology G2565C	colorectal normal mucosa biopsy	Software: GeneSpring GX 11.0.2	Normalization algorithm: Shift to percentile = 75	Filtered on flags: present at least 75.0% of the values in any 1 out of 2 condition	Filtered on expression: lower cut-off = 100 in the raw data	GPL6480	Laurent
GSM1214418	CRC vs NOR colorectal normal mucosa	patient 115	GSM1214418	Public on Aug 27 2013	Aug 22 2013	Aug 27 2013	RNA	1	colorectal normal mucosa biopsy sample	patient 115	Homo sapiens	tissue: normal mucosa	gender: male	localisation: sigmoid colon	total RNA	Total RNA were extracted with the AllPrep DNA/RNA Mini kit (Qiagen	Courtab艙uf	France) from homogenized tissue samples (20 mg)	according to the manufacturer鈥檚 instructions. RNA purity and integrity were determined by measuring the optical density ratio (A260/A280) and the RNA integrity number (RIN) using the RNA 6000 Nano LabChip (Agilent	Massy	France) and the 2100 Bioanalyzer (Agilent). Only RNA samples with a 28S/18S ratio > 1.0 and RIN 鈮?7.0 were used for microarray analyses.	Cy3	Double-stranded cDNA was synthesized from 500 ng of total RNA using the Quick Amp Labeling kit	One-color	as instructed by the manufacturer (Agilent).	9606	Labeling with cyanine3-CTP	fragmentation of cRNA	hybridization	and washing were performed according to the manufacturer鈥檚 instructions (Agilent).	Agilent Microarray Scanner: DNA microarray scanner with Surescan High-resolution Technology G2565C	colorectal normal mucosa biopsy	Software: GeneSpring GX 11.0.2	Normalization algorithm: Shift to percentile = 75	Filtered on flags: present at least 75.0% of the values in any 1 out of 2 condition	Filtered on expression: lower cut-off = 100 in the raw data	GPL6480	Laurent
GSM1214419	CRC vs NOR colorectal normal mucosa	patient 117	GSM1214419	Public on Aug 27 2013	Aug 22 2013	Aug 27 2013	RNA	1	colorectal normal mucosa biopsy sample	patient 117	Homo sapiens	tissue: normal mucosa	gender: male	localisation: right colon	total RNA	Total RNA were extracted with the AllPrep DNA/RNA Mini kit (Qiagen	Courtab艙uf	France) from homogenized tissue samples (20 mg)	according to the manufacturer鈥檚 instructions. RNA purity and integrity were determined by measuring the optical density ratio (A260/A280) and the RNA integrity number (RIN) using the RNA 6000 Nano LabChip (Agilent	Massy	France) and the 2100 Bioanalyzer (Agilent). Only RNA samples with a 28S/18S ratio > 1.0 and RIN 鈮?7.0 were used for microarray analyses.	Cy3	Double-stranded cDNA was synthesized from 500 ng of total RNA using the Quick Amp Labeling kit	One-color	as instructed by the manufacturer (Agilent).	9606	Labeling with cyanine3-CTP	fragmentation of cRNA	hybridization	and washing were performed according to the manufacturer鈥檚 instructions (Agilent).	Agilent Microarray Scanner: DNA microarray scanner with Surescan High-resolution Technology G2565C	colorectal normal mucosa biopsy	Software: GeneSpring GX 11.0.2	Normalization algorithm: Shift to percentile = 75	Filtered on flags: present at least 75.0% of the values in any 1 out of 2 condition	Filtered on expression: lower cut-off = 100 in the raw data	GPL6480	Laurent
GSM1214420	CRC vs NOR colorectal normal mucosa	patient 118	GSM1214420	Public on Aug 27 2013	Aug 22 2013	Aug 27 2013	RNA	1	colorectal normal mucosa biopsy sample	patient 118	Homo sapiens	tissue: normal mucosa	gender: male	localisation: right angle	total RNA	Total RNA were extracted with the AllPrep DNA/RNA Mini kit (Qiagen	Courtab艙uf	France) from homogenized tissue samples (20 mg)	according to the manufacturer鈥檚 instructions. RNA purity and integrity were determined by measuring the optical density ratio (A260/A280) and the RNA integrity number (RIN) using the RNA 6000 Nano LabChip (Agilent	Massy	France) and the 2100 Bioanalyzer (Agilent). Only RNA samples with a 28S/18S ratio > 1.0 and RIN 鈮?7.0 were used for microarray analyses.	Cy3	Double-stranded cDNA was synthesized from 500 ng of total RNA using the Quick Amp Labeling kit	One-color	as instructed by the manufacturer (Agilent).	9606	Labeling with cyanine3-CTP	fragmentation of cRNA	hybridization	and washing were performed according to the manufacturer鈥檚 instructions (Agilent).	Agilent Microarray Scanner: DNA microarray scanner with Surescan High-resolution Technology G2565C	colorectal normal mucosa biopsy	Software: GeneSpring GX 11.0.2	Normalization algorithm: Shift to percentile = 75	Filtered on flags: present at least 75.0% of the values in any 1 out of 2 condition	Filtered on expression: lower cut-off = 100 in the raw data	GPL6480	Laurent
GSM1214421	CRC vs NOR colorectal normal mucosa	patient 120	GSM1214421	Public on Aug 27 2013	Aug 22 2013	Aug 27 2013	RNA	1	colorectal normal mucosa biopsy sample	patient 120	Homo sapiens	tissue: normal mucosa	gender: female	localisation: right colon	total RNA	Total RNA were extracted with the AllPrep DNA/RNA Mini kit (Qiagen	Courtab艙uf	France) from homogenized tissue samples (20 mg)	according to the manufacturer鈥檚 instructions. RNA purity and integrity were determined by measuring the optical density ratio (A260/A280) and the RNA integrity number (RIN) using the RNA 6000 Nano LabChip (Agilent	Massy	France) and the 2100 Bioanalyzer (Agilent). Only RNA samples with a 28S/18S ratio > 1.0 and RIN 鈮?7.0 were used for microarray analyses.	Cy3	Double-stranded cDNA was synthesized from 500 ng of total RNA using the Quick Amp Labeling kit	One-color	as instructed by the manufacturer (Agilent).	9606	Labeling with cyanine3-CTP	fragmentation of cRNA	hybridization	and washing were performed according to the manufacturer鈥檚 instructions (Agilent).	Agilent Microarray Scanner: DNA microarray scanner with Surescan High-resolution Technology G2565C	colorectal normal mucosa biopsy	Software: GeneSpring GX 11.0.2	Normalization algorithm: Shift to percentile = 75	Filtered on flags: present at least 75.0% of the values in any 1 out of 2 condition	Filtered on expression: lower cut-off = 100 in the raw data	GPL6480	Laurent
GSM1214422	CRC vs NOR colorectal normal mucosa	patient 123	GSM1214422	Public on Aug 27 2013	Aug 22 2013	Aug 27 2013	RNA	1	colorectal normal mucosa biopsy sample	patient 123	Homo sapiens	tissue: normal mucosa	gender: male	localisation: cecum	total RNA	Total RNA were extracted with the AllPrep DNA/RNA Mini kit (Qiagen	Courtab艙uf	France) from homogenized tissue samples (20 mg)	according to the manufacturer鈥檚 instructions. RNA purity and integrity were determined by measuring the optical density ratio (A260/A280) and the RNA integrity number (RIN) using the RNA 6000 Nano LabChip (Agilent	Massy	France) and the 2100 Bioanalyzer (Agilent). Only RNA samples with a 28S/18S ratio > 1.0 and RIN 鈮?7.0 were used for microarray analyses.	Cy3	Double-stranded cDNA was synthesized from 500 ng of total RNA using the Quick Amp Labeling kit	One-color	as instructed by the manufacturer (Agilent).	9606	Labeling with cyanine3-CTP	fragmentation of cRNA	hybridization	and washing were performed according to the manufacturer鈥檚 instructions (Agilent).	Agilent Microarray Scanner: DNA microarray scanner with Surescan High-resolution Technology G2565C	colorectal normal mucosa biopsy	Software: GeneSpring GX 11.0.2	Normalization algorithm: Shift to percentile = 75	Filtered on flags: present at least 75.0% of the values in any 1 out of 2 condition	Filtered on expression: lower cut-off = 100 in the raw data	GPL6480	Laurent
GSM1214423	CRC vs NOR colorectal normal mucosa	patient 132	GSM1214423	Public on Aug 27 2013	Aug 22 2013	Aug 27 2013	RNA	1	colorectal normal mucosa biopsy sample	patient 132	Homo sapiens	tissue: normal mucosa	gender: female	localisation: cecum	total RNA	Total RNA were extracted with the AllPrep DNA/RNA Mini kit (Qiagen	Courtab艙uf	France) from homogenized tissue samples (20 mg)	according to the manufacturer鈥檚 instructions. RNA purity and integrity were determined by measuring the optical density ratio (A260/A280) and the RNA integrity number (RIN) using the RNA 6000 Nano LabChip (Agilent	Massy	France) and the 2100 Bioanalyzer (Agilent). Only RNA samples with a 28S/18S ratio > 1.0 and RIN 鈮?7.0 were used for microarray analyses.	Cy3	Double-stranded cDNA was synthesized from 500 ng of total RNA using the Quick Amp Labeling kit	One-color	as instructed by the manufacturer (Agilent).	9606	Labeling with cyanine3-CTP	fragmentation of cRNA	hybridization	and washing were performed according to the manufacturer鈥檚 instructions (Agilent).	Agilent Microarray Scanner: DNA microarray scanner with Surescan High-resolution Technology G2565C	colorectal normal mucosa biopsy	Software: GeneSpring GX 11.0.2	Normalization algorithm: Shift to percentile = 75	Filtered on flags: present at least 75.0% of the values in any 1 out of 2 condition	Filtered on expression: lower cut-off = 100 in the raw data	GPL6480	Laurent
GSM1214424	CRC vs NOR colorectal normal mucosa	patient 86	GSM1214424	Public on Aug 27 2013	Aug 22 2013	Aug 27 2013	RNA	1	colorectal normal mucosa biopsy sample	patient 86	Homo sapiens	tissue: normal mucosa	gender: female	localisation: right colon	total RNA	Total RNA were extracted with the AllPrep DNA/RNA Mini kit (Qiagen	Courtab艙uf	France) from homogenized tissue samples (20 mg)	according to the manufacturer鈥檚 instructions. RNA purity and integrity were determined by measuring the optical density ratio (A260/A280) and the RNA integrity number (RIN) using the RNA 6000 Nano LabChip (Agilent	Massy	France) and the 2100 Bioanalyzer (Agilent). Only RNA samples with a 28S/18S ratio > 1.0 and RIN 鈮?7.0 were used for microarray analyses.	Cy3	Double-stranded cDNA was synthesized from 500 ng of total RNA using the Quick Amp Labeling kit	One-color	as instructed by the manufacturer (Agilent).	9606	Labeling with cyanine3-CTP	fragmentation of cRNA	hybridization	and washing were performed according to the manufacturer鈥檚 instructions (Agilent).	Agilent Microarray Scanner: DNA microarray scanner with Surescan High-resolution Technology G2565C	colorectal normal mucosa biopsy	Software: GeneSpring GX 11.0.2	Normalization algorithm: Shift to percentile = 75	Filtered on flags: present at least 75.0% of the values in any 1 out of 2 condition	Filtered on expression: lower cut-off = 100 in the raw data	GPL6480	Laurent
GSM1214425	CRC vs NOR colorectal normal mucosa	patient 89	GSM1214425	Public on Aug 27 2013	Aug 22 2013	Aug 27 2013	RNA	1	colorectal normal mucosa biopsy sample	patient 89	Homo sapiens	tissue: normal mucosa	gender: female	localisation: rectum / anal canal	total RNA	Total RNA were extracted with the AllPrep DNA/RNA Mini kit (Qiagen	Courtab艙uf	France) from homogenized tissue samples (20 mg)	according to the manufacturer鈥檚 instructions. RNA purity and integrity were determined by measuring the optical density ratio (A260/A280) and the RNA integrity number (RIN) using the RNA 6000 Nano LabChip (Agilent	Massy	France) and the 2100 Bioanalyzer (Agilent). Only RNA samples with a 28S/18S ratio > 1.0 and RIN 鈮?7.0 were used for microarray analyses.	Cy3	Double-stranded cDNA was synthesized from 500 ng of total RNA using the Quick Amp Labeling kit	One-color	as instructed by the manufacturer (Agilent).	9606	Labeling with cyanine3-CTP	fragmentation of cRNA	hybridization	and washing were performed according to the manufacturer鈥檚 instructions (Agilent).	Agilent Microarray Scanner: DNA microarray scanner with Surescan High-resolution Technology G2565C	colorectal normal mucosa biopsy	Software: GeneSpring GX 11.0.2	Normalization algorithm: Shift to percentile = 75	Filtered on flags: present at least 75.0% of the values in any 1 out of 2 condition	Filtered on expression: lower cut-off = 100 in the raw data	GPL6480	Laurent

## Sheet: GSE156355
	title	geo_accession	status	submission_date	last_update_date	type	channel_count	source_name_ch1	organism_ch1	characteristics_ch1	molecule_ch1	extract_protocol_ch1	label_ch1	label_protocol_ch1	taxid_ch1	hyb_protocol	scan_protocol	description	data_processing	platform_id	contact_name	contact_institute	contact_address	contact_city	contact_zip/postal_code	contact_country	supplementary_file	data_row_count	tissue type:ch1
GSM4729410	CRC_Normal_Patient1	GSM4729410	Public on Aug 18 2020	Aug 17 2020	Aug 18 2020	RNA	1	Normal colon tissue	CRC Patient 1	Homo sapiens	tissue type: Normal	total RNA	Total RNA was prepared using the TRIzol庐 Reagent (Cat#15596-026	Life Technologies) following the manufacturer's recommendations. Total RNA was checked for a RIN number to inspect RNA integrity by an Agilent Bioanalyzer 2100 (Agilent technologies	Santa Clara	CA	US). Qualified total RNA was further purified by RNeasy micro kit (Cat#74004	QIAGEN	GmBH	Germany) and RNase-Free DNase Set (Cat#79254	QIAGEN	GmBH	Germany).	Cy3	Total RNA was amplified and labeled by Low Input Quick Amp Labeling Kit	One-Color (Cat.# 5190-2305	Agilent technologies	Santa Clara	CA	US)	following the manufacturer鈥檚 instructions. Labeled cRNA were purified by RNeasy mini kit (Cat.# 74106	QIAGEN	GmBH	Germany).	9606	Each slide was hybridized with 600 ng Cy3-labeled cRNA using Gene Expression Hybridization Kit (Cat.# 5188-5242	Agilent technologies	Santa Clara	CA	US) in Hybridization Oven (Cat.# G2545A	Agilent technologies	Santa Clara	CA	US)	according to the manufacturer鈥檚 instructions. After 17 hours hybridization	slides were washed in staining dishes (Cat.# 121	Thermo Shandon	Waltham	MA
GSM4729411	CRC_Normal_Patient2	GSM4729411	Public on Aug 18 2020	Aug 17 2020	Aug 18 2020	RNA	1	Normal colon tissue	CRC Patient 2	Homo sapiens	tissue type: Normal	total RNA	Total RNA was prepared using the TRIzol庐 Reagent (Cat#15596-026	Life Technologies) following the manufacturer's recommendations. Total RNA was checked for a RIN number to inspect RNA integrity by an Agilent Bioanalyzer 2100 (Agilent technologies	Santa Clara	CA	US). Qualified total RNA was further purified by RNeasy micro kit (Cat#74004	QIAGEN	GmBH	Germany) and RNase-Free DNase Set (Cat#79254	QIAGEN	GmBH	Germany).	Cy3	Total RNA was amplified and labeled by Low Input Quick Amp Labeling Kit	One-Color (Cat.# 5190-2305	Agilent technologies	Santa Clara	CA	US)	following the manufacturer鈥檚 instructions. Labeled cRNA were purified by RNeasy mini kit (Cat.# 74106	QIAGEN	GmBH	Germany).	9606	Each slide was hybridized with 600 ng Cy3-labeled cRNA using Gene Expression Hybridization Kit (Cat.# 5188-5242	Agilent technologies	Santa Clara	CA	US) in Hybridization Oven (Cat.# G2545A	Agilent technologies	Santa Clara	CA	US)	according to the manufacturer鈥檚 instructions. After 17 hours hybridization	slides were washed in staining dishes (Cat.# 121	Thermo Shandon	Waltham	MA
GSM4729412	CRC_Normal_Patient3	GSM4729412	Public on Aug 18 2020	Aug 17 2020	Aug 18 2020	RNA	1	Normal colon tissue	CRC Patient 3	Homo sapiens	tissue type: Normal	total RNA	Total RNA was prepared using the TRIzol庐 Reagent (Cat#15596-026	Life Technologies) following the manufacturer's recommendations. Total RNA was checked for a RIN number to inspect RNA integrity by an Agilent Bioanalyzer 2100 (Agilent technologies	Santa Clara	CA	US). Qualified total RNA was further purified by RNeasy micro kit (Cat#74004	QIAGEN	GmBH	Germany) and RNase-Free DNase Set (Cat#79254	QIAGEN	GmBH	Germany).	Cy3	Total RNA was amplified and labeled by Low Input Quick Amp Labeling Kit	One-Color (Cat.# 5190-2305	Agilent technologies	Santa Clara	CA	US)	following the manufacturer鈥檚 instructions. Labeled cRNA were purified by RNeasy mini kit (Cat.# 74106	QIAGEN	GmBH	Germany).	9606	Each slide was hybridized with 600 ng Cy3-labeled cRNA using Gene Expression Hybridization Kit (Cat.# 5188-5242	Agilent technologies	Santa Clara	CA	US) in Hybridization Oven (Cat.# G2545A	Agilent technologies	Santa Clara	CA	US)	according to the manufacturer鈥檚 instructions. After 17 hours hybridization	slides were washed in staining dishes (Cat.# 121	Thermo Shandon	Waltham	MA
GSM4729413	CRC_Normal_Patient4	GSM4729413	Public on Aug 18 2020	Aug 17 2020	Aug 18 2020	RNA	1	Normal colon tissue	CRC Patient 4	Homo sapiens	tissue type: Normal	total RNA	Total RNA was prepared using the TRIzol庐 Reagent (Cat#15596-026	Life Technologies) following the manufacturer's recommendations. Total RNA was checked for a RIN number to inspect RNA integrity by an Agilent Bioanalyzer 2100 (Agilent technologies	Santa Clara	CA	US). Qualified total RNA was further purified by RNeasy micro kit (Cat#74004	QIAGEN	GmBH	Germany) and RNase-Free DNase Set (Cat#79254	QIAGEN	GmBH	Germany).	Cy3	Total RNA was amplified and labeled by Low Input Quick Amp Labeling Kit	One-Color (Cat.# 5190-2305	Agilent technologies	Santa Clara	CA	US)	following the manufacturer鈥檚 instructions. Labeled cRNA were purified by RNeasy mini kit (Cat.# 74106	QIAGEN	GmBH	Germany).	9606	Each slide was hybridized with 600 ng Cy3-labeled cRNA using Gene Expression Hybridization Kit (Cat.# 5188-5242	Agilent technologies	Santa Clara	CA	US) in Hybridization Oven (Cat.# G2545A	Agilent technologies	Santa Clara	CA	US)	according to the manufacturer鈥檚 instructions. After 17 hours hybridization	slides were washed in staining dishes (Cat.# 121	Thermo Shandon	Waltham	MA
GSM4729414	CRC_Normal_Patient5	GSM4729414	Public on Aug 18 2020	Aug 17 2020	Aug 18 2020	RNA	1	Normal colon tissue	CRC Patient 5	Homo sapiens	tissue type: Normal	total RNA	Total RNA was prepared using the TRIzol庐 Reagent (Cat#15596-026	Life Technologies) following the manufacturer's recommendations. Total RNA was checked for a RIN number to inspect RNA integrity by an Agilent Bioanalyzer 2100 (Agilent technologies	Santa Clara	CA	US). Qualified total RNA was further purified by RNeasy micro kit (Cat#74004	QIAGEN	GmBH	Germany) and RNase-Free DNase Set (Cat#79254	QIAGEN	GmBH	Germany).	Cy3	Total RNA was amplified and labeled by Low Input Quick Amp Labeling Kit	One-Color (Cat.# 5190-2305	Agilent technologies	Santa Clara	CA	US)	following the manufacturer鈥檚 instructions. Labeled cRNA were purified by RNeasy mini kit (Cat.# 74106	QIAGEN	GmBH	Germany).	9606	Each slide was hybridized with 600 ng Cy3-labeled cRNA using Gene Expression Hybridization Kit (Cat.# 5188-5242	Agilent technologies	Santa Clara	CA	US) in Hybridization Oven (Cat.# G2545A	Agilent technologies	Santa Clara	CA	US)	according to the manufacturer鈥檚 instructions. After 17 hours hybridization	slides were washed in staining dishes (Cat.# 121	Thermo Shandon	Waltham	MA
GSM4729415	CRC_Normal_Patient6	GSM4729415	Public on Aug 18 2020	Aug 17 2020	Aug 18 2020	RNA	1	Normal colon tissue	CRC Patient 6	Homo sapiens	tissue type: Normal	total RNA	Total RNA was prepared using the TRIzol庐 Reagent (Cat#15596-026	Life Technologies) following the manufacturer's recommendations. Total RNA was checked for a RIN number to inspect RNA integrity by an Agilent Bioanalyzer 2100 (Agilent technologies	Santa Clara	CA	US). Qualified total RNA was further purified by RNeasy micro kit (Cat#74004	QIAGEN	GmBH	Germany) and RNase-Free DNase Set (Cat#79254	QIAGEN	GmBH	Germany).	Cy3	Total RNA was amplified and labeled by Low Input Quick Amp Labeling Kit	One-Color (Cat.# 5190-2305	Agilent technologies	Santa Clara	CA	US)	following the manufacturer鈥檚 instructions. Labeled cRNA were purified by RNeasy mini kit (Cat.# 74106	QIAGEN	GmBH	Germany).	9606	Each slide was hybridized with 600 ng Cy3-labeled cRNA using Gene Expression Hybridization Kit (Cat.# 5188-5242	Agilent technologies	Santa Clara	CA	US) in Hybridization Oven (Cat.# G2545A	Agilent technologies	Santa Clara	CA	US)	according to the manufacturer鈥檚 instructions. After 17 hours hybridization	slides were washed in staining dishes (Cat.# 121	Thermo Shandon	Waltham	MA
GSM4729416	CRC_Tumor_Patient1	GSM4729416	Public on Aug 18 2020	Aug 17 2020	Aug 18 2020	RNA	1	Tumor tissue	CRC Patient 1	Homo sapiens	tissue type: Tumor	total RNA	Total RNA was prepared using the TRIzol庐 Reagent (Cat#15596-026	Life Technologies) following the manufacturer's recommendations. Total RNA was checked for a RIN number to inspect RNA integrity by an Agilent Bioanalyzer 2100 (Agilent technologies	Santa Clara	CA	US). Qualified total RNA was further purified by RNeasy micro kit (Cat#74004	QIAGEN	GmBH	Germany) and RNase-Free DNase Set (Cat#79254	QIAGEN	GmBH	Germany).	Cy3	Total RNA was amplified and labeled by Low Input Quick Amp Labeling Kit	One-Color (Cat.# 5190-2305	Agilent technologies	Santa Clara	CA	US)	following the manufacturer鈥檚 instructions. Labeled cRNA were purified by RNeasy mini kit (Cat.# 74106	QIAGEN	GmBH	Germany).	9606	Each slide was hybridized with 600 ng Cy3-labeled cRNA using Gene Expression Hybridization Kit (Cat.# 5188-5242	Agilent technologies	Santa Clara	CA	US) in Hybridization Oven (Cat.# G2545A	Agilent technologies	Santa Clara	CA	US)	according to the manufacturer鈥檚 instructions. After 17 hours hybridization	slides were washed in staining dishes (Cat.# 121	Thermo Shandon	Waltham	MA
GSM4729417	CRC_Tumor_Patient2	GSM4729417	Public on Aug 18 2020	Aug 17 2020	Aug 18 2020	RNA	1	Tumor tissue	CRC Patient 2	Homo sapiens	tissue type: Tumor	total RNA	Total RNA was prepared using the TRIzol庐 Reagent (Cat#15596-026	Life Technologies) following the manufacturer's recommendations. Total RNA was checked for a RIN number to inspect RNA integrity by an Agilent Bioanalyzer 2100 (Agilent technologies	Santa Clara	CA	US). Qualified total RNA was further purified by RNeasy micro kit (Cat#74004	QIAGEN	GmBH	Germany) and RNase-Free DNase Set (Cat#79254	QIAGEN	GmBH	Germany).	Cy3	Total RNA was amplified and labeled by Low Input Quick Amp Labeling Kit	One-Color (Cat.# 5190-2305	Agilent technologies	Santa Clara	CA	US)	following the manufacturer鈥檚 instructions. Labeled cRNA were purified by RNeasy mini kit (Cat.# 74106	QIAGEN	GmBH	Germany).	9606	Each slide was hybridized with 600 ng Cy3-labeled cRNA using Gene Expression Hybridization Kit (Cat.# 5188-5242	Agilent technologies	Santa Clara	CA	US) in Hybridization Oven (Cat.# G2545A	Agilent technologies	Santa Clara	CA	US)	according to the manufacturer鈥檚 instructions. After 17 hours hybridization	slides were washed in staining dishes (Cat.# 121	Thermo Shandon	Waltham	MA
GSM4729418	CRC_Tumor_Patient3	GSM4729418	Public on Aug 18 2020	Aug 17 2020	Aug 18 2020	RNA	1	Tumor tissue	CRC Patient 3	Homo sapiens	tissue type: Tumor	total RNA	Total RNA was prepared using the TRIzol庐 Reagent (Cat#15596-026	Life Technologies) following the manufacturer's recommendations. Total RNA was checked for a RIN number to inspect RNA integrity by an Agilent Bioanalyzer 2100 (Agilent technologies	Santa Clara	CA	US). Qualified total RNA was further purified by RNeasy micro kit (Cat#74004	QIAGEN	GmBH	Germany) and RNase-Free DNase Set (Cat#79254	QIAGEN	GmBH	Germany).	Cy3	Total RNA was amplified and labeled by Low Input Quick Amp Labeling Kit	One-Color (Cat.# 5190-2305	Agilent technologies	Santa Clara	CA	US)	following the manufacturer鈥檚 instructions. Labeled cRNA were purified by RNeasy mini kit (Cat.# 74106	QIAGEN	GmBH	Germany).	9606	Each slide was hybridized with 600 ng Cy3-labeled cRNA using Gene Expression Hybridization Kit (Cat.# 5188-5242	Agilent technologies	Santa Clara	CA	US) in Hybridization Oven (Cat.# G2545A	Agilent technologies	Santa Clara	CA	US)	according to the manufacturer鈥檚 instructions. After 17 hours hybridization	slides were washed in staining dishes (Cat.# 121	Thermo Shandon	Waltham	MA
GSM4729419	CRC_Tumor_Patient4	GSM4729419	Public on Aug 18 2020	Aug 17 2020	Aug 18 2020	RNA	1	Tumor tissue	CRC Patient 4	Homo sapiens	tissue type: Tumor	total RNA	Total RNA was prepared using the TRIzol庐 Reagent (Cat#15596-026	Life Technologies) following the manufacturer's recommendations. Total RNA was checked for a RIN number to inspect RNA integrity by an Agilent Bioanalyzer 2100 (Agilent technologies	Santa Clara	CA	US). Qualified total RNA was further purified by RNeasy micro kit (Cat#74004	QIAGEN	GmBH	Germany) and RNase-Free DNase Set (Cat#79254	QIAGEN	GmBH	Germany).	Cy3	Total RNA was amplified and labeled by Low Input Quick Amp Labeling Kit	One-Color (Cat.# 5190-2305	Agilent technologies	Santa Clara	CA	US)	following the manufacturer鈥檚 instructions. Labeled cRNA were purified by RNeasy mini kit (Cat.# 74106	QIAGEN	GmBH	Germany).	9606	Each slide was hybridized with 600 ng Cy3-labeled cRNA using Gene Expression Hybridization Kit (Cat.# 5188-5242	Agilent technologies	Santa Clara	CA	US) in Hybridization Oven (Cat.# G2545A	Agilent technologies	Santa Clara	CA	US)	according to the manufacturer鈥檚 instructions. After 17 hours hybridization	slides were washed in staining dishes (Cat.# 121	Thermo Shandon	Waltham	MA
GSM4729420	CRC_Tumor_Patient5	GSM4729420	Public on Aug 18 2020	Aug 17 2020	Aug 18 2020	RNA	1	Tumor tissue	CRC Patient 5	Homo sapiens	tissue type: Tumor	total RNA	Total RNA was prepared using the TRIzol庐 Reagent (Cat#15596-026	Life Technologies) following the manufacturer's recommendations. Total RNA was checked for a RIN number to inspect RNA integrity by an Agilent Bioanalyzer 2100 (Agilent technologies	Santa Clara	CA	US). Qualified total RNA was further purified by RNeasy micro kit (Cat#74004	QIAGEN	GmBH	Germany) and RNase-Free DNase Set (Cat#79254	QIAGEN	GmBH	Germany).	Cy3	Total RNA was amplified and labeled by Low Input Quick Amp Labeling Kit	One-Color (Cat.# 5190-2305	Agilent technologies	Santa Clara	CA	US)	following the manufacturer鈥檚 instructions. Labeled cRNA were purified by RNeasy mini kit (Cat.# 74106	QIAGEN	GmBH	Germany).	9606	Each slide was hybridized with 600 ng Cy3-labeled cRNA using Gene Expression Hybridization Kit (Cat.# 5188-5242	Agilent technologies	Santa Clara	CA	US) in Hybridization Oven (Cat.# G2545A	Agilent technologies	Santa Clara	CA	US)	according to the manufacturer鈥檚 instructions. After 17 hours hybridization	slides were washed in staining dishes (Cat.# 121	Thermo Shandon	Waltham	MA
GSM4729421	CRC_Tumor_Patient6	GSM4729421	Public on Aug 18 2020	Aug 17 2020	Aug 18 2020	RNA	1	Tumor tissue	CRC Patient 6	Homo sapiens	tissue type: Tumor	total RNA	Total RNA was prepared using the TRIzol庐 Reagent (Cat#15596-026	Life Technologies) following the manufacturer's recommendations. Total RNA was checked for a RIN number to inspect RNA integrity by an Agilent Bioanalyzer 2100 (Agilent technologies	Santa Clara	CA	US). Qualified total RNA was further purified by RNeasy micro kit (Cat#74004	QIAGEN	GmBH	Germany) and RNase-Free DNase Set (Cat#79254	QIAGEN	GmBH	Germany).	Cy3	Total RNA was amplified and labeled by Low Input Quick Amp Labeling Kit	One-Color (Cat.# 5190-2305	Agilent technologies	Santa Clara	CA	US)	following the manufacturer鈥檚 instructions. Labeled cRNA were purified by RNeasy mini kit (Cat.# 74106	QIAGEN	GmBH	Germany).	9606	Each slide was hybridized with 600 ng Cy3-labeled cRNA using Gene Expression Hybridization Kit (Cat.# 5188-5242	Agilent technologies	Santa Clara	CA	US) in Hybridization Oven (Cat.# G2545A	Agilent technologies	Santa Clara	CA	US)	according to the manufacturer鈥檚 instructions. After 17 hours hybridization	slides were washed in staining dishes (Cat.# 121	Thermo Shandon	Waltham	MA
[truncated: 23 more columns]
